# Supplementary material for: Small RNA populations reflect the complex dialogue established between heterograft partners in grapevine
Source: Hortic Res. 2022 Jan 20;9:uhab067. doi: 10.1093/hr/uhab067 (PMC8935936; doi:10.1093/hr/uhab067)
Supplement: Web_Material_uhab067 [file web_material_uhab067.zip]

Archive with 5 entries (5 files):
- dataset 1 suppementary data 1.xlsx
- dataset 2 supplementary data 2.xlsx
- dataset 3 supplementary data 3.xlsx
- Description of supplementalinformation content.docx
- supplementary information.pdf
