# Supplementary material for: Small RNA populations reflect the complex dialogue established between heterograft partners in grapevine
Source: Hortic Res. 2022 Jan 20;9:uhab067. doi: 10.1093/hr/uhab067 (PMC8935936; doi:10.1093/hr/uhab067)
Supplement: Web_Material_uhab067 [file web_material_uhab067.zip › dataset 1 suppementary data 1.xlsx]

## Sheet: Feuil1
chr	cluster	gene body	2 kb promoter region	cluster_length	gene	start	end	length_blast	% cluster blast	pident_1	pident_final	mismatch	evalue
CM014908.1:1061180-1061218	Cluster_87	#N/A	#N/A	38	VITVvi_vCabSauv08_v1.1.hap1.chr05	1115840	1115878	38	100	97.3684	97.3684	1	9.14e-12
CM014904.1:23780989-23781025	Cluster_19	genes	#N/A	36	VITVvi_vCabSauv08_v1.1.hap1.chr01	21606176	21606212	36	100	97.2222	97.2222	1	1.3e-10
CM014908.1:1062081-1062340	Cluster_88	#N/A	#N/A	259	VITVvi_vCabSauv08_v1.1.hap1.chr05	1115851	1116097	246	94.9807	96.3415	91.5058	9	1.63e-86
CM014907.1:11257709-11257739	Cluster_72	#N/A	#N/A	30	VITVvi_vCabSauv08_v1.1.hap1.chr04	11805381	11805410	29	96.6667	96.5517	93.3333	1	0.022
CM014914.1:13007279-13007361	Cluster_307	#N/A	#N/A	82	VITVvi_vCabSauv08_v1.1.hap1.chr11	6328590	6328672	82	100	95.122	95.122	4	3.26e-26
CM014911.1:7838596-7838621	Cluster_185	#N/A	#N/A	25	VITVvi_vCabSauv08_v1.1.hap1.chr18	9464434	9464458	24	96	100	96	0	3.85e-06
CM014908.1:24106945-24106970	Cluster_113	#N/A	#N/A	25	VITVvi_vCabSauv08_v1.1.hap1.chr05	25016133	25016158	25	100	96	96	1	0.000238
CM014921.1:5014118-5014143	Cluster_546	#N/A	#N/A	25	VITVvi_vCabSauv08_v1.1.hap1.chr08	3433769	3433744	25	100	96	96	1	0.000238
CM014919.1:5207038-5207061	Cluster_476	genes	#N/A	23	VITVvi_vCabSauv08_v1.1.hap1.chr16	5194568	5194590	22	95.6522	100	95.6522	0	4.81e-05
CM014922.1:7355797-7355823	Cluster_610	#N/A	#N/A	26	VITVvi_vCabSauv08_v1.1.hap1.chr19	5299817	5299843	26	100	92.3077	92.3077	2	0.016
CM014909.1:5258175-5258199	Cluster_118	#N/A	#N/A	24	VITVvi_vCabSauv08_v1.1.hap1.chr14	10983027	10983048	21	87.5	100	87.5	0	0.000214
CM014908.1:276147-276170	Cluster_85	genes	#N/A	23	VITVvi_vCabSauv08_v1.1.hap1.chr05	375258	375278	20	86.9565	100	86.9565	0	0.000752
CM014918.1:21839332-21839359	Cluster_470	#N/A	promo	27	VITVvi_vCabSauv08_v1.1.hap1.chr07	1610888	1610864	24	88.8889	95.8333	85.1852	1	0.001
CM014914.1:13215966-13215990	Cluster_316	#N/A	#N/A	24	VITVvi_vCabSauv08_v1.1.hap1.chr05	24617992	24618012	20	83.3333	100	83.3333	0	0.000846
CM014916.1:9166131-9166167	Cluster_371	#N/A	promo	36	VITVvi_vCabSauv08_v1.1.hap1.chr18	25852245	25852274	29	80.5556	96.5517	77.7778	1	1.95e-06
CM014916.1:16652025-16652058	Cluster_387	#N/A	#N/A	33	VITVvi_vCabSauv08_v1.1.hap1.chr10	21120891	21120864	27	81.8182	92.5926	75.7576	2	0.006
CM014911.1:18888802-18889114	Cluster_200	#N/A	#N/A	312	VITVvi_vCabSauv08_v1.1.hap1.chr05	1116143	1116301	158	50.641	94.9367	48.0769	8	5.63e-59
CM014911.1:18889865-18889903	Cluster_201	#N/A	#N/A	38	VITVvi_vCabSauv08_v1.1.hap1.chr15	18014549	18014531	18	47.3684	100	47.3684	0	0.032
CM014911.1:18891049-18891087	Cluster_203	#N/A	#N/A	38	VITVvi_vCabSauv08_v1.1.hap1.chr15	18014531	18014549	18	47.3684	100	47.3684	0	0.032
CM014911.1:22707048-22707407	Cluster_211	#N/A	#N/A	359	VITVvi_vCabSauv08_v1.1.hap1.chr13	3663831	3663638	193	53.7604	88.601	47.6323	22	6.05e-53
CM014910.1:19875438-19875633	Cluster_158	#N/A	promo	195	VITVvi_vCabSauv08_v1.1.hap1.chr15	19517299	19517387	88	45.1282	95.4545	43.0769	4	1.56e-33
CM014920.1:20868558-20868661	Cluster_542	#N/A	#N/A	103	VITVvi_vCabSauv08_v1.1.hap1.chr10	23359087	23359117	30	29.1262	96.6667	28.1553	1	2.12e-06
CM014911.1:18899211-18899306	Cluster_204	#N/A	promo	95	VITVvi_vCabSauv08_v1.1.hap1.chr12	19873294	19873313	19	20	100	20	0	0.029
CM014921.1:5244689-5244723	Cluster_549	genes	#N/A	34	VITVvi_vCabSauv08_v1.1.hap1.chr18	6947792	6947826	34	100	97.0588	97.0588	1	1.82e-09
CM014914.1:13151822-13151949	Cluster_314	#N/A	#N/A	127	VITVvi_vCabSauv08_v1.1.hap1.chr11	6468431	6468558	127	100	96.8504	96.8504	4	5.13e-57
CM014911.1:22699863-22699928	Cluster_209	#N/A	#N/A	65	VITVvi_vCabSauv08_v1.1.hap1.chr15	10767007	10767065	58	89.2308	89.6552	80	6	3.06e-07
CM014908.1:24112461-24112534	Cluster_114	#N/A	#N/A	73	VITVvi_vCabSauv08_v1.1.hap1.chr05	25020984	25021045	61	83.5616	95.082	79.4521	3	2.6e-20
CM014915.1:23486030-23486347	Cluster_357	#N/A	promo	317	VITVvi_vCabSauv08_v1.1.hap1.chr10	23358843	23359098	255	80.4416	86.2745	69.4006	35	5.72e-59
CM014919.1:6621092-6621117	Cluster_477	#N/A	#N/A	25	VITVvi_vCabSauv08_v1.1.hap1.chr16	6405833	6405858	25	100	96	96	1	0.000238
CM014905.1:18809979-18810003	Cluster_34	genes	#N/A	24	VITVvi_vCabSauv08_v1.1.hap1.chr02	782939	782963	24	100	95.8333	95.8333	1	0.000846
CM014921.1:5180682-5180790	Cluster_548	#N/A	promo	108	VITVvi_vCabSauv08_v1.1.hap1.chr18	6914240	6914348	108	100	92.5926	92.5926	8	3.27e-36
CM014919.1:22655943-22656048	Cluster_511	#N/A	#N/A	105	VITVvi_vCabSauv08_v1.1.hap1.chr16	21783546	21783645	99	94.2857	96.9697	91.4286	3	8.62e-43
CM014907.1:11868858-11868881	Cluster_74	#N/A	#N/A	23	VITVvi_vCabSauv08_v1.1.hap1.chr04	12481590	12481610	20	86.9565	100	86.9565	0	0.000752
CM014919.1:16322424-16322534	Cluster_503	#N/A	promo	110	VITVvi_vCabSauv08_v1.1.hap1.chr16	16451393	16451484	91	82.7273	94.5055	78.1818	5	7.27e-25
CM014913.1:5924383-5924435	Cluster_256	#N/A	#N/A	52	VITVvi_vCabSauv08_v1.1.hap1.chr15	13290087	13290065	22	42.3077	100	42.3077	0	0.000217
SJAQ01000029.1:287896-287921	Cluster_638	#N/A	#N/A	25	VITVvi_vCabSauv08_v1.1.hap1.chr06	9766020	9766043	23	92	100	92	0	1.52e-05
CM014921.1:5166131-5166266	Cluster_547	#N/A	promo	135	VITVvi_vCabSauv08_v1.1.hap1.chr18	6914214	6914346	132	97.7778	93.9394	91.8519	8	1.2e-45
CM014914.1:13114822-13114847	Cluster_313	genes	#N/A	25	VITVvi_vCabSauv08_v1.1.hap1.chr10	1087517	1087495	22	88	100	88	0	6.02e-05
CM014921.1:8627279-8627312	Cluster_552	#N/A	#N/A	33	VITVvi_vCabSauv08_v1.1.hap1.chr18	7411518	7411551	33	100	96.9697	96.9697	1	6.8e-09
CM014914.1:13072824-13072910	Cluster_310	#N/A	#N/A	86	VITVvi_vCabSauv08_v1.1.hap1.chr19	910010	909936	74	86.0465	95.9459	82.5581	3	5.6e-28
CM014916.1:16474890-16475027	Cluster_383	genes	#N/A	137	VITVvi_vCabSauv08_v1.1.hap1.chr18	30314656	30314529	127	92.7007	83.4646	77.3723	21	2.12e-16
CM014913.1:13274636-13274659	Cluster_277	#N/A	#N/A	23	VITVvi_vCabSauv08_v1.1.hap1.chr18	29624799	29624779	20	86.9565	100	86.9565	0	0.000752
CM014920.1:20874670-20874695	Cluster_544	#N/A	promo	25	VITVvi_vCabSauv08_v1.1.hap1.chr14	27307029	27307004	25	100	96	96	1	0.000238
CM014906.1:16242012-16242130	Cluster_47	genes	promo	118	VITVvi_vCabSauv08_v1.1.hap1.chr03	10943001	10943119	118	100	95.7627	95.7627	5	2.7e-49
CM014907.1:16550546-16550635	Cluster_77	genes	#N/A	89	VITVvi_vCabSauv08_v1.1.hap1.chr18	16918917	16918960	43	48.3146	90.6977	43.8202	4	4.5e-07
CM014920.1:1453507-1453534	Cluster_516	genes	#N/A	27	VITVvi_vCabSauv08_v1.1.hap1.chr17	14316304	14316277	27	100	96.2963	96.2963	1	1.83e-05
CM014920.1:20872785-20872843	Cluster_543	genes	promo	58	VITVvi_vCabSauv08_v1.1.hap1.chr11	19350182	19350126	56	96.5517	94.6429	91.3793	3	1.88e-17
CM014913.1:5384687-5384710	Cluster_249	#N/A	#N/A	23	VITVvi_vCabSauv08_v1.1.hap1.chr10	17529518	17529495	23	100	95.6522	95.6522	1	0.003
CM014908.1:4925272-4925296	Cluster_93	#N/A	promo	24	VITVvi_vCabSauv08_v1.1.hap1.chr19	2425036	2425013	23	95.8333	100	95.8333	0	1.37e-05
CM014921.1:5166132-5166267	Cluster_547	#N/A	promo	135	VITVvi_vCabSauv08_v1.1.hap2.chr12	24464605	24464628	23	17.037	95.6522	16.2963	1	0.043
CM014914.1:14945473-14945585	Cluster_319	genes	#N/A	112	VITVvi_vCabSauv08_v1.1.hap2.chr18	17727615	17727596	19	16.9643	100	16.9643	0	0.035
CM014921.1:5180683-5180791	Cluster_548	#N/A	promo	108	VITVvi_vCabSauv08_v1.1.hap2.chr12	24464605	24464628	23	21.2963	95.6522	20.3704	1	0.033
CM014914.1:13072825-13072911	Cluster_310	#N/A	#N/A	86	VITVvi_vCabSauv08_v1.1.hap2.chr19	465826	465807	19	22.093	100	22.093	0	0.025
CM014919.1:16322425-16322535	Cluster_503	#N/A	promo	110	VITVvi_vCabSauv08_v1.1.hap2.chr16	1313442	1313471	29	26.3636	93.1034	24.5455	2	0.002
CM014914.1:13007280-13007362	Cluster_307	#N/A	#N/A	82	VITVvi_vCabSauv08_v1.1.hap2.chr04	1728171	1728191	20	24.3902	100	24.3902	0	0.006
SJAQ01000067.1:120583-120613	Cluster_648	genes	#N/A	30	VITVvi_vCabSauv08_v1.1.hap2.chr13	6998164	6998146	18	60	100	60	0	0.022
SJAQ01000098.1:45137-45167	Cluster_663	genes	#N/A	30	VITVvi_vCabSauv08_v1.1.hap2.chr13	6998164	6998146	18	60	100	60	0	0.022
CM014920.1:20865075-20865106	Cluster_540	#N/A	#N/A	31	VITVvi_vCabSauv08_v1.1.hap2.chr07	21388618	21388637	19	61.2903	100	61.2903	0	0.005
CM014921.1:5244690-5244724	Cluster_549	genes	#N/A	34	VITVvi_vCabSauv08_v1.1.hap2.chr15	10936526	10936548	22	64.7059	95.4545	61.7647	1	0.026
CM014916.1:16477223-16477249	Cluster_384	genes	#N/A	26	VITVvi_vCabSauv08_v1.1.hap2.chr13	10654598	10654580	18	69.2308	100	69.2308	0	0.016
CM014907.1:11868859-11868882	Cluster_74	#N/A	#N/A	23	VITVvi_vCabSauv08_v1.1.hap2.chr05	17651782	17651800	18	78.2609	100	78.2609	0	0.012
CM014916.1:16306948-16306971	Cluster_381	genes	#N/A	23	VITVvi_vCabSauv08_v1.1.hap2.chr13	6998146	6998164	18	78.2609	100	78.2609	0	0.012
SJAQ01000068.1:143215-143238	Cluster_651	genes	promo	23	VITVvi_vCabSauv08_v1.1.hap2.chr13	6998164	6998146	18	78.2609	100	78.2609	0	0.012
CM014908.1:1062082-1062341	Cluster_88	#N/A	#N/A	259	VITVvi_vCabSauv08_v1.1.hap2.chr05	1638477	1638457	20	7.72201	100	7.72201	0	0.022
CM014911.1:22699864-22699929	Cluster_209	#N/A	#N/A	65	VITVvi_vCabSauv08_v1.1.hap2.chr01	8155256	8155209	47	72.3077	85.1064	61.5385	7	0.018
CM014914.1:13114823-13114848	Cluster_313	genes	#N/A	25	VITVvi_vCabSauv08_v1.1.hap2.chr18	36449897	36449877	20	80	100	80	0	0.001
CM014921.1:8627280-8627313	Cluster_552	#N/A	#N/A	33	VITVvi_vCabSauv08_v1.1.hap2.chr14	17103461	17103429	32	96.9697	90.625	87.8788	3	0.002
CM014919.1:6621093-6621118	Cluster_477	#N/A	#N/A	25	VITVvi_vCabSauv08_v1.1.hap2.chr05	12365062	12365039	23	92	95.6522	88	1	0.004
CM014913.1:13274637-13274660	Cluster_277	#N/A	#N/A	23	VITVvi_vCabSauv08_v1.1.hap2.chr17	7987585	7987608	23	100	95.6522	95.6522	1	0.003
CM014908.1:4925273-4925297	Cluster_93	#N/A	promo	24	VITVvi_vCabSauv08_v1.1.hap2.chr19	4794831	4794808	23	95.8333	95.6522	91.6667	1	0.003
CM014920.1:20874671-20874696	Cluster_544	#N/A	promo	25	VITVvi_vCabSauv08_v1.1.hap2.chr18	36590189	36590171	18	72	100	72	0	0.014
CM014906.1:16242013-16242131	Cluster_47	genes	promo	118	VITVvi_vCabSauv08_v1.1.hap2.chr03	6914574	6914594	20	16.9492	100	16.9492	0	0.009
CM014907.1:16550547-16550636	Cluster_77	genes	#N/A	89	VITVvi_vCabSauv08_v1.1.hap2.chr04	5797217	5797165	52	58.427	84.6154	49.4382	8	0.007
CM014920.1:20872786-20872844	Cluster_543	genes	promo	58	VITVvi_vCabSauv08_v1.1.hap2.chr18	36590462	36590429	33	56.8966	90.9091	51.7241	3	0.001
CM014913.1:5384688-5384711	Cluster_249	#N/A	#N/A	23	VITVvi_vCabSauv08_v1.1.hap2.chr10	15912214	15912191	23	100	95.6522	95.6522	1	0.003
CM014920.1:1453508-1453535	Cluster_516	genes	#N/A	27	VITVvi_vCabSauv08_v1.1.hap2.chr17	16563726	16563707	19	70.3704	100	70.3704	0	0.004
CM014921.1:5166132-5166267	Cluster_547	#N/A	promo	135	VITVvi_vCabSauv08_v1.1.unplaced.103	23471	23493	22	16.2963	100	16.2963	0	0.000132
CM014914.1:14945473-14945585	Cluster_319	genes	#N/A	112	VITVvi_vCabSauv08_v1.1.unplaced.173	88142	88161	19	16.9643	100	16.9643	0	0.007
CM014921.1:5180683-5180791	Cluster_548	#N/A	promo	108	VITVvi_vCabSauv08_v1.1.unplaced.52	2579	2601	22	20.3704	95.4545	19.4444	1	0.025
CM014914.1:13151823-13151950	Cluster_314	#N/A	#N/A	127	VITVvi_vCabSauv08_v1.1.unplaced.10	1008092	1008035	57	44.8819	85.9649	38.5827	8	1.99e-06
CM014913.1:5924384-5924436	Cluster_256	#N/A	#N/A	52	VITVvi_vCabSauv08_v1.1.unplaced.15	946590	946569	21	40.3846	95.2381	38.4615	1	0.039
CM014914.1:13215967-13215991	Cluster_316	#N/A	#N/A	24	VITVvi_vCabSauv08_v1.1.unplaced.13	660757	660737	20	83.3333	95	79.1667	1	0.042
SJAQ01000067.1:120583-120613	Cluster_648	genes	#N/A	30	VITVvi_vCabSauv08_v1.1.unplaced.184	71105	71075	30	100	93.3333	93.3333	2	1.77e-05
SJAQ01000098.1:45137-45167	Cluster_663	genes	#N/A	30	VITVvi_vCabSauv08_v1.1.unplaced.184	71105	71075	30	100	93.3333	93.3333	2	1.77e-05
SJAQ01000067.1:120708-120743	Cluster_649	genes	#N/A	35	VITVvi_vCabSauv08_v1.1.unplaced.184	70980	70945	35	100	94.2857	94.2857	2	2.41e-08
CM014916.1:16306948-16306971	Cluster_381	genes	#N/A	23	VITVvi_vCabSauv08_v1.1.unplaced.184	71075	71098	23	100	95.6522	95.6522	1	0.000615
SJAQ01000068.1:143215-143238	Cluster_651	genes	promo	23	VITVvi_vCabSauv08_v1.1.unplaced.184	71098	71075	23	100	95.6522	95.6522	1	0.000615
CM014908.1:1061181-1061219	Cluster_87	#N/A	#N/A	38	VITVvi_vCabSauv08_v1.1.unplaced.742	14038	14076	38	100	97.3684	97.3684	1	1.76e-12
CM014911.1:22707049-22707408	Cluster_211	#N/A	#N/A	359	VITVvi_vCabSauv08_v1.1.unplaced.85	202497	202519	22	6.12813	100	6.12813	0	0.000379
CM014919.1:22655944-22656049	Cluster_511	#N/A	#N/A	105	VITVvi_vCabSauv08_v1.1.unplaced.26	22388	22414	26	24.7619	92.3077	22.8571	2	0.024
CM014911.1:22699864-22699929	Cluster_209	#N/A	#N/A	65	VITVvi_vCabSauv08_v1.1.unplaced.81	68281	68310	29	44.6154	93.1034	41.5385	2	0.000219
SJAQ01000029.1:287897-287922	Cluster_638	#N/A	#N/A	25	VITVvi_vCabSauv08_v1.1.unplaced.18	188404	188382	22	88	100	88	0	1.22e-05
CM014921.1:5014119-5014144	Cluster_546	#N/A	#N/A	25	VITVvi_vCabSauv08_v1.1.unplaced.37	54106	54131	25	100	92	92	2	0.012
CM014907.1:11257710-11257740	Cluster_72	#N/A	#N/A	30	VITVvi_vCabSauv08_v1.1.unplaced.355	29149	29119	30	100	96.6667	96.6667	1	7.27e-08
CM014904.1:23780990-23781026	Cluster_19	genes	#N/A	36	VITVvi_vCabSauv08_v1.1.unplaced.319	37018	37054	36	100	97.2222	97.2222	1	2.51e-11
CM014920.1:20868559-20868662	Cluster_542	#N/A	#N/A	103	VITVvi_vCabSauv08_v1.1.unplaced.378	31341	31301	40	38.835	97.5	37.8641	1	4.26e-13
CM014915.1:23486031-23486348	Cluster_357	#N/A	promo	317	VITVvi_vCabSauv08_v1.1.unplaced.378	31584	31329	255	80.4416	88.2353	70.9779	30	1.23e-71
CM014916.1:16474891-16475028	Cluster_383	genes	#N/A	137	VITVvi_vCabSauv08_v1.1.unplaced.184	74086	74223	137	100	91.9708	91.9708	11	5.73e-47
CM014908.1:24112462-24112535	Cluster_114	#N/A	#N/A	73	VITVvi_vCabSauv08_v1.1.unplaced.103	169411	169387	24	32.8767	95.8333	31.5068	1	0.001
CM014911.1:18888803-18889115	Cluster_200	#N/A	#N/A	312	VITVvi_vCabSauv08_v1.1.unplaced.742	14345	14504	159	50.9615	95.5975	48.7179	7	6.91e-64
CM014916.1:9166132-9166168	Cluster_371	#N/A	promo	36	VITVvi_vCabSauv08_v1.1.unplaced.18	297693	297663	30	83.3333	90	75	3	0.006
CM014907.1:11868859-11868882	Cluster_74	#N/A	#N/A	23	VITVvi_vCabSauv08_v1.1.unplaced.222	16295	16276	19	82.6087	100	82.6087	0	0.000615
CM014909.1:5258176-5258200	Cluster_118	#N/A	#N/A	24	VITVvi_vCabSauv08_v1.1.unplaced.521	11936	11915	21	87.5	95.2381	83.3333	1	0.011
CM014919.1:6621093-6621118	Cluster_477	#N/A	#N/A	25	VITVvi_vCabSauv08_v1.1.unplaced.461	24847	24824	23	92	95.6522	88	1	0.000752
CM014911.1:7838597-7838622	Cluster_185	#N/A	#N/A	25	VITVvi_vCabSauv08_v1.1.unplaced.650	24413	24389	24	96	100	96	0	7.8e-07
CM014908.1:1062082-1062341	Cluster_88	#N/A	#N/A	259	VITVvi_vCabSauv08_v1.1.unplaced.742	14049	14300	251	96.9112	96.8127	93.8224	8	2.43e-106
CM014914.1:13114823-13114848	Cluster_313	genes	#N/A	25	VITVvi_vCabSauv08_v1.1.unplaced.99	97764	97783	19	76	100	76	0	0.000752
CM014919.1:16322425-16322535	Cluster_503	#N/A	promo	110	VITVvi_vCabSauv08_v1.1.unplaced.768	20101	20007	94	85.4545	93.617	80	6	1.4e-28
CM014914.1:13072825-13072911	Cluster_310	#N/A	#N/A	86	VITVvi_vCabSauv08_v1.1.unplaced.13	1017978	1018052	74	86.0465	95.9459	82.5581	3	1.06e-28
CM014921.1:8627280-8627313	Cluster_552	#N/A	#N/A	33	VITVvi_vCabSauv08_v1.1.unplaced.901	3556	3526	30	90.9091	96.6667	87.8788	1	8.63e-08
CM014906.1:16242013-16242131	Cluster_47	genes	promo	118	VITVvi_vCabSauv08_v1.1.unplaced.40	201397	201356	41	34.7458	95.122	33.0508	2	3.08e-11
CM014908.1:4925273-4925297	Cluster_93	#N/A	promo	24	VITVvi_vCabSauv08_v1.1.unplaced.328	15918	15895	23	95.8333	100	95.8333	0	2.8e-06
CM014907.1:16550547-16550636	Cluster_77	genes	#N/A	89	VITVvi_vCabSauv08_v1.1.unplaced.281	10601	10558	43	48.3146	90.6977	43.8202	4	8.51e-08
CM014913.1:5384688-5384711	Cluster_249	#N/A	#N/A	23	VITVvi_vCabSauv08_v1.1.unplaced.288	11701	11724	23	100	95.6522	95.6522	1	0.000615
CM014913.1:13274637-13274660	Cluster_277	#N/A	#N/A	23	VITVvi_vCabSauv08_v1.1.unplaced.794	13215	13195	20	86.9565	100	86.9565	0	0.000156
