# Supplementary material for: Small RNA populations reflect the complex dialogue established between heterograft partners in grapevine
Source: Hortic Res. 2022 Jan 20;9:uhab067. doi: 10.1093/hr/uhab067 (PMC8935936; doi:10.1093/hr/uhab067)
Supplement: Web_Material_uhab067 [file web_material_uhab067.zip › dataset 2 supplementary data 2.xlsx]

## Sheet: 1)GO_homograft vs heterografts
GO for common clusters between both comparisons (CS/CS vs. CS/RGM & CSCS vs. CS/1103P) and annotated in gene bodies			GO for common clusters between both comparisons (CS/CS vs. CS/RGM & CSCS vs. CS/1103P) and annotated in gene bodies
Term GO:0007165			Term GO:0015979
Signal transduction			Phostosynthesis
Gene	Description		VvCabSauv08_P0101F.ver1.0.g490310	20 kDa chloroplastic-like
VvCabSauv08_H0089F_008.ver1.0.g194460	2 -hydroxy isoflavone dihydroflavonol reductase family		VvCabSauv08_P0135F.ver1.0.g523700	adenylate cyclase
VvCabSauv08_P0101F.ver1.0.g490310	20 kDa chloroplastic-like		VvCabSauv08_P0137F.ver1.0.g525540	agamous-like MADS-box AGL80
VvCabSauv08_P0008F.ver1.0.g318700	3-ketoacyl- synthase 11		VvCabSauv08_P0137F.ver1.0.g525550	Agamous-like MADS-box AGL80
VvCabSauv08_P0008F.ver1.0.g318710	3-ketoacyl- synthase 11-like		VvCabSauv08_P0008F.ver1.0.g317640	antifungal ginkbilobin-2-like
VvCabSauv08_H0020F_009.ver1.0.g103200	60S ribosomal L10-like		VvCabSauv08_P0003F.ver1.0.g287950	Arginine N-methyltransferase 2
VvCabSauv08_P0020F.ver1.0.g358080	60S ribosomal L10-like		VvCabSauv08_P0123F.ver1.0.g512720	ATP-dependent zinc metalloprotease FTSH mitochondrial-like
VvCabSauv08_P0022F.ver1.0.g364360	ABI five binding 3		VvCabSauv08_H0123F_013.ver1.0.g217890	bromodomain (DUF761)
VvCabSauv08_P0000F.ver1.0.g261310	ABSCISIC ACID-INSENSITIVE 5 2		VvCabSauv08_H0046F_003.ver1.0.g153640	BTB POZ and MATH domain-containing 4-like
VvCabSauv08_P0003F.ver1.0.g291750	ABSCISIC ACID-INSENSITIVE 5 2		VvCabSauv08_P0017F.ver1.0.g347550	carotenoid isomerase
VvCabSauv08_P0161F.ver1.0.g541820	acetyl-coenzyme A chloroplastic glyoxysomal		VvCabSauv08_P0133F.ver1.0.g522550	Chlorophyll a-b binding 2
VvCabSauv08_P0350F.ver1.0.g599330	acyl-[acyl-carrier- ] chloroplastic		VvCabSauv08_P0005F.ver1.0.g296630	chlorophyll a-b binding chloroplastic
VvCabSauv08_P0107F.ver1.0.g497490	Adaptin ear-binding coat-associated 1 NECAP-1		VvCabSauv08_P0014F.ver1.0.g337290	chlorophyll a-b binding chloroplastic
VvCabSauv08_H0004F_018.ver1.0.g044080	Adipocyte plasma membrane-associated		VvCabSauv08_P0150F.ver1.0.g533910	chlorophyll a-b binding chloroplastic
VvCabSauv08_P0041F.ver1.0.g413550	ADP-ribosylation factor 1		VvCabSauv08_P0079F.ver1.0.g460490	chlorophyll a-b binding CP24 chloroplastic
VvCabSauv08_P0026F.ver1.0.g377490	ADP-ribosylation factor 2		VvCabSauv08_H0099F_003.ver1.0.g202810	chlorophyll a-b binding of LHCII type 1
VvCabSauv08_P0157F.ver1.0.g539630	ADP-ribosylation factor 8a		VvCabSauv08_P0099F.ver1.0.g489330	chlorophyll a-b binding of LHCII type 1
VvCabSauv08_H0026F_004.ver1.0.g118750	ADP-ribosylation factor A1D		VvCabSauv08_H0103F_011.ver1.0.g205560	chlorophyll a-b binding of LHCII type 1-like
VvCabSauv08_H0098F_001.ver1.0.g200770	ADP-ribosylation factor-like		VvCabSauv08_P0008F.ver1.0.g313870	chlorophyll a-b binding of LHCII type 1-like
VvCabSauv08_P0098F.ver1.0.g486590	ADP-ribosylation factor-like		VvCabSauv08_P0103F.ver1.0.g493230	chlorophyll a-b binding of LHCII type 1-like
VvCabSauv08_H0005F_021.ver1.0.g057740	agamous-like MADS-box AGL61		VvCabSauv08_P0133F.ver1.0.g522560	chlorophyll a-b binding of LHCII type 1-like
VvCabSauv08_H0006F_033.ver1.0.g061220	agenet domain		VvCabSauv08_H0049F_004.ver1.0.g158690	CHLOROPLAST ENHANCING STRESS chloroplastic
VvCabSauv08_H0007F_034.ver1.0.g065280	alpha-amylase precursor		VvCabSauv08_H0089F_004.ver1.0.g193190	CURVATURE THYLAKOID chloroplastic-like
VvCabSauv08_P0007F.ver1.0.g312210	alpha-amylase precursor		VvCabSauv08_P0089F.ver1.0.g475790	CURVATURE THYLAKOID chloroplastic-like
VvCabSauv08_P0024F.ver1.0.g370760	anaphase-promoting complex subunit 6		VvCabSauv08_H0007F_042.ver1.0.g066970	cytochrome b6 (chloroplast)
VvCabSauv08_P0014F.ver1.0.g340870	Ankyrin repeat family		VvCabSauv08_P0047F.ver1.0.g421110	cytochrome b6-f complex iron-sulfur chloroplastic
VvCabSauv08_P0014F.ver1.0.g340890	Ankyrin repeat family		VvCabSauv08_P0022F.ver1.0.g363380	DNA ligase 1-like
VvCabSauv08_P0047F.ver1.0.g419880	Ankyrin repeat family		VvCabSauv08_P0010F.ver1.0.g325130	DUF4408 domain
VvCabSauv08_P0047F.ver1.0.g419940	Ankyrin repeat family		VvCabSauv08_P0048F.ver1.0.g421500	E3 ubiquitin- ligase XBAT31
VvCabSauv08_P0047F.ver1.0.g419960	Ankyrin repeat family		VvCabSauv08_H0084F_001.ver1.0.g188040	eukaryotic translation initiation factor 2 subunit alpha homolog
VvCabSauv08_H0042F_024.ver1.0.g148200	Ankyrin repeat-containing		VvCabSauv08_P0084F.ver1.0.g468320	eukaryotic translation initiation factor 2 subunit alpha homolog
VvCabSauv08_H0042F_024.ver1.0.g148220	Ankyrin repeat-containing		VvCabSauv08_P0107F.ver1.0.g498150	extracellular protease family
VvCabSauv08_H0042F_024.ver1.0.g148240	Ankyrin repeat-containing		VvCabSauv08_P0195F.ver1.0.g559930	ferredoxin-thioredoxin variable chain-like
VvCabSauv08_H0044F_011.ver1.0.g152550	Ankyrin repeat-containing		VvCabSauv08_P0411F.ver1.0.g606560	ferritin- chloroplastic
VvCabSauv08_H0044F_011.ver1.0.g152580	Ankyrin repeat-containing		VvCabSauv08_P0022F.ver1.0.g363340	GDSL-like lipase acylhydrolase
VvCabSauv08_H0044F_011.ver1.0.g152640	Ankyrin repeat-containing		VvCabSauv08_H0020F_009.ver1.0.g103130	glyceraldehyde 3-phosphate dehydrogenase A subunit 2
VvCabSauv08_H0044F_015.ver1.0.g152710	Ankyrin repeat-containing		VvCabSauv08_P0160F.ver1.0.g540920	histone deacetylase 9
VvCabSauv08_H0081F_002.ver1.0.g185540	Ankyrin repeat-containing		VvCabSauv08_P0160F.ver1.0.g540930	histone deacetylase 9
VvCabSauv08_H0081F_004.ver1.0.g185700	Ankyrin repeat-containing		VvCabSauv08_P0000F.ver1.0.g255530	IPR002682 (PFAM), PTHR34812 (PANTHER), PTHR34812:SF3 (PANTHER)
VvCabSauv08_H0091F_015.ver1.0.g195670	Ankyrin repeat-containing		VvCabSauv08_H0004F_076.ver1.0.g047990	isopentenyl-diphosphate Delta-isomerase I
VvCabSauv08_P0019F.ver1.0.g352960	Ankyrin repeat-containing		VvCabSauv08_H0017F_022.ver1.0.g095420	kinase C-binding 1
VvCabSauv08_P0019F.ver1.0.g352990	Ankyrin repeat-containing		VvCabSauv08_H0002F_028.ver1.0.g025180	light-harvesting complex 3 isotype chloroplastic
VvCabSauv08_P0019F.ver1.0.g353010	Ankyrin repeat-containing		VvCabSauv08_P0098F.ver1.0.g487080	light-harvesting complex 3 isotype chloroplastic
VvCabSauv08_P0019F.ver1.0.g353060	Ankyrin repeat-containing		VvCabSauv08_H0004F_018.ver1.0.g042390	mitochondrial-like isoform X3
VvCabSauv08_P0044F.ver1.0.g416440	Ankyrin repeat-containing		VvCabSauv08_P0000F.ver1.0.g260900	MLP 28
VvCabSauv08_P0044F.ver1.0.g416480	Ankyrin repeat-containing		VvCabSauv08_P0054F.ver1.0.g430030	myb transcription factor
VvCabSauv08_P0044F.ver1.0.g416630	Ankyrin repeat-containing		VvCabSauv08_P0022F.ver1.0.g363220	NDH dependent flow 6
VvCabSauv08_P0044F.ver1.0.g416640	Ankyrin repeat-containing		VvCabSauv08_H0032F_002.ver1.0.g132810	nifU chloroplastic
VvCabSauv08_P0047F.ver1.0.g419970	Ankyrin repeat-containing		VvCabSauv08_P0201F.ver1.0.g563650	oxygen-evolving enhancer 3- chloroplastic-like
VvCabSauv08_P0081F.ver1.0.g464070	Ankyrin repeat-containing		VvCabSauv08_P0003F.ver1.0.g285680	oxygen-evolving enhancer chloroplastic
VvCabSauv08_P0081F.ver1.0.g464390	Ankyrin repeat-containing		VvCabSauv08_H0037F_017.ver1.0.g140950	peroxisomal (S)-2-hydroxy-acid oxidase GLO1 isoform X1
VvCabSauv08_P0081F.ver1.0.g464580	Ankyrin repeat-containing		VvCabSauv08_H0113F_005.ver1.0.g211220	phosphatase family
VvCabSauv08_P0081F.ver1.0.g464590	Ankyrin repeat-containing		VvCabSauv08_H0030F_012.ver1.0.g130820	phospholipase D alpha 4
VvCabSauv08_P0081F.ver1.0.g464780	Ankyrin repeat-containing		VvCabSauv08_P0030F.ver1.0.g390740	phospholipase D alpha 4
VvCabSauv08_P0135F.ver1.0.g524250	Ankyrin repeat-containing		VvCabSauv08_P0000F.ver1.0.g255320	photosynthetic NDH subunit of lumenal location chloroplastic
VvCabSauv08_P0166F.ver1.0.g545190	Ankyrin repeat-containing		VvCabSauv08_P0047F.ver1.0.g420230	photosynthetic NDH subunit of lumenal location chloroplastic-like
VvCabSauv08_P0166F.ver1.0.g545390	Ankyrin repeat-containing		VvCabSauv08_P0141F.ver1.0.g528220	photosynthetic NDH subunit of subcomplex B chloroplastic
VvCabSauv08_P0259F.ver1.0.g581620	Ankyrin repeat-containing		VvCabSauv08_P0143F.ver1.0.g529670	photosynthetic NDH subunit of subcomplex B chloroplastic
VvCabSauv08_P0270F.ver1.0.g584280	Ankyrin repeat-containing		VvCabSauv08_H0004F_076.ver1.0.g047830	photosystem I reaction center subunit chloroplastic
VvCabSauv08_P0270F.ver1.0.g584320	Ankyrin repeat-containing		VvCabSauv08_H0113F_005.ver1.0.g211230	photosystem I reaction center subunit chloroplastic-like
VvCabSauv08_P0300F.ver1.0.g590450	Ankyrin repeat-containing		VvCabSauv08_P0030F.ver1.0.g392230	photosystem I reaction center subunit chloroplastic-like
VvCabSauv08_P0300F.ver1.0.g590460	Ankyrin repeat-containing		VvCabSauv08_H0029F_030.ver1.0.g128860	photosystem I subunit O
VvCabSauv08_P0323F.ver1.0.g594720	Ankyrin repeat-containing		VvCabSauv08_P0000F.ver1.0.g259400	Photosystem II core complex s psbY
VvCabSauv08_P0323F.ver1.0.g594780	Ankyrin repeat-containing		VvCabSauv08_P0005F.ver1.0.g299720	photosystem II reaction center family
VvCabSauv08_P0323F.ver1.0.g594860	Ankyrin repeat-containing		VvCabSauv08_P0014F.ver1.0.g339270	photosystem II repair PSB27- chloroplastic
VvCabSauv08_P0323F.ver1.0.g595000	Ankyrin repeat-containing		VvCabSauv08_H0014F_032.ver1.0.g088040	phytochrome C
VvCabSauv08_P0358F.ver1.0.g600480	Ankyrin repeat-containing		VvCabSauv08_P0115F.ver1.0.g504630	plastid transketolase
VvCabSauv08_P0358F.ver1.0.g600490	Ankyrin repeat-containing		VvCabSauv08_P0026F.ver1.0.g378980	P-loop nucleoside triphosphate hydrolase superfamily
VvCabSauv08_P0358F.ver1.0.g600510	Ankyrin repeat-containing		VvCabSauv08_P0024F.ver1.0.g369810	probable aminotransferase TAT2
VvCabSauv08_P0578F.ver1.0.g617740	Ankyrin repeat-containing		VvCabSauv08_H0095F_006.ver1.0.g198110	proline--tRNA chloroplastic mitochondrial
VvCabSauv08_P0047F.ver1.0.g419810	ankyrin repeat-containing At5g02620-like		VvCabSauv08_P0095F.ver1.0.g483240	proline--tRNA chloroplastic mitochondrial
VvCabSauv08_P0047F.ver1.0.g419830	ankyrin repeat-containing At5g02620-like		VvCabSauv08_P0041F.ver1.0.g411260	psbP domain-containing chloroplastic
VvCabSauv08_P0047F.ver1.0.g419980	ankyrin repeat-containing At5g02620-like		VvCabSauv08_H0103F_011.ver1.0.g205250	psbQ chloroplastic
VvCabSauv08_P0323F.ver1.0.g594730	ankyrin repeat-containing NPR4-like		VvCabSauv08_P0054F.ver1.0.g432010	PTHR33180:SF9 (PANTHER), PTHR33180 (PANTHER)
VvCabSauv08_P0057F.ver1.0.g434570	anthocyanidin 3-O-glucosyltransferase 5-like		VvCabSauv08_H0014F_038.ver1.0.g090460	pyrophosphate--fructose 6-phosphate 1-phosphotransferase subunit beta-like
VvCabSauv08_P0063F.ver1.0.g444140	apyrase 2-like		VvCabSauv08_P0122F.ver1.0.g511950	ralf-like 33
VvCabSauv08_P0104F.ver1.0.g495540	aspartate aminotransferase 5		VvCabSauv08_P0178F.ver1.0.g552740	Receptor 12
VvCabSauv08_P0047F.ver1.0.g420120	autophagy-related 18f-like isoform X1		VvCabSauv08_H0022F_016.ver1.0.g109960	ribulose-phosphate 3- chloroplastic
VvCabSauv08_H0004F_076.ver1.0.g047720	auxin efflux carrier component 8		VvCabSauv08_P0173F.ver1.0.g550050	Rieske (2Fe-2S) domain
VvCabSauv08_H0004F_076.ver1.0.g047860	auxin efflux carrier component 8		VvCabSauv08_P0014F.ver1.0.g340430	ripening-related -like
VvCabSauv08_H0004F_100.ver1.0.g053460	auxin efflux carrier component 8		VvCabSauv08_H0125F_007.ver1.0.g219310	RNA polymerase sigma factor chloroplastic mitochondrial-like
VvCabSauv08_P0028F.ver1.0.g385190	Auxin response factor 3		VvCabSauv08_H0042F_021.ver1.0.g147950	rubredoxin family
VvCabSauv08_P0103F.ver1.0.g493770	auxin response factor 6 family		VvCabSauv08_H0005F_001.ver1.0.g055420	sedoheptulose-1,7- chloroplastic
VvCabSauv08_P0008F.ver1.0.g317040	auxin-binding 4		VvCabSauv08_P0054F.ver1.0.g430870	senescence regulator
VvCabSauv08_P0198F.ver1.0.g561830	auxin-responsive IAA1-like		VvCabSauv08_H0001F_080.ver1.0.g021900	short-chain dehydrogenase TIC chloroplastic-like
VvCabSauv08_P0022F.ver1.0.g363600	basic helix-loop-helix (bHLH) DNA-binding superfamily		VvCabSauv08_P0024F.ver1.0.g371810	Solanesyl diphosphate synthase 1
VvCabSauv08_P0011F.ver1.0.g330360	bifunctional riboflavin biosynthesis RIBA chloroplastic-like		VvCabSauv08_H0175F_013.ver1.0.g238020	subtilisin-like protease
VvCabSauv08_P0039F.ver1.0.g409480	bifunctional riboflavin biosynthesis RIBA chloroplastic-like		VvCabSauv08_H0018F_013.ver1.0.g096960	tagatose-6-phosphate ketose aldose (Mog1 DUF1795-like photosystem II reaction center family )
VvCabSauv08_P0317F.ver1.0.g593700	binding partner of ACD11 1-like isoform X2		VvCabSauv08_P0018F.ver1.0.g351890	tagatose-6-phosphate ketose aldose (Mog1 DUF1795-like photosystem II reaction center family )
VvCabSauv08_H0011F_016.ver1.0.g081510	BNR Asp-box repeat family		VvCabSauv08_P0014F.ver1.0.g337780	THYLAKOID chloroplastic
VvCabSauv08_P0010F.ver1.0.g323070	brefeldin A-inhibited guanine nucleotide-exchange 5 isoform X1		VvCabSauv08_H0054F_018.ver1.0.g164860	transcription initiation factor IIF subunit alpha
VvCabSauv08_P0007F.ver1.0.g309640	Bromodomain and PHD finger-containing 3		VvCabSauv08_P0054F.ver1.0.g431790	transcription initiation factor IIF subunit alpha
VvCabSauv08_P0054F.ver1.0.g432240	C2 domain-containing family		VvCabSauv08_P0321F.ver1.0.g594560	Transmembrane amino acid transporter family
VvCabSauv08_H0130F_007.ver1.0.g223750	caffeic acid 3-O-methyltransferase		VvCabSauv08_P0017F.ver1.0.g347390	ubiquitin-40S ribosomal S27a
VvCabSauv08_P0003F.ver1.0.g286390	Calcineurin-like metallo-phosphoesterase superfamily		VvCabSauv08_H0018F_013.ver1.0.g096950	UPF0603 chloroplastic
VvCabSauv08_P0130F.ver1.0.g519990	Calcium-binding EF hand family		VvCabSauv08_P0157F.ver1.0.g539570	zinc finger WD40 repeat 1
VvCabSauv08_P0105F.ver1.0.g496420	calcium-dependent kinase 13		VvCabSauv08_P0628F.ver1.0.g619540	Solanesyl diphosphate synthase 1
VvCabSauv08_H0027F_013.ver1.0.g121290	calcium-dependent kinase 19
VvCabSauv08_P0003F.ver1.0.g288200	calcium-transporting ATPase plasma membrane-type
VvCabSauv08_P0039F.ver1.0.g409790	carbonic anhydrase family
VvCabSauv08_H0002F_098.ver1.0.g033060	Cation H(+) antiporter 18
VvCabSauv08_P0005F.ver1.0.g300870	CBL-interacting kinase 18-like
VvCabSauv08_P0560F.ver1.0.g617160	CBL-interacting kinase 23 isoform X3
VvCabSauv08_H0091F_013.ver1.0.g195340	cinnamoyl- reductase family
VvCabSauv08_P0065F.ver1.0.g446310	class III homeodomain leucine zipper
VvCabSauv08_P0000F.ver1.0.g260730	clathrin assembly At2g01600
VvCabSauv08_H0023F_011.ver1.0.g112510	cleavage and polyadenylation specificity factor subunit CG7185-like
VvCabSauv08_P0008F.ver1.0.g316230	CW-type zinc-finger
VvCabSauv08_H0005F_047.ver1.0.g058720	cysteine histidine-rich C1 domain
VvCabSauv08_P0000F.ver1.0.g265690	cytochrome P450 family
VvCabSauv08_P0027F.ver1.0.g382430	CYTOPLASMIC_DOMAIN (PHOBIUS), NON_CYTOPLASMIC_DOMAIN (PHOBIUS),
VvCabSauv08_P0071F.ver1.0.g451830	DA1-related 1-like
VvCabSauv08_P0071F.ver1.0.g451850	DA1-related 1-like
VvCabSauv08_P0097F.ver1.0.g486260	Death-associated kinase 1
VvCabSauv08_P0026F.ver1.0.g375160	defective in cullin neddylation (DUF298)
VvCabSauv08_H0003F_022.ver1.0.g039370	dehydration responsive element binding family
VvCabSauv08_P0282F.ver1.0.g586830	deoxyribodipyrimidine photolyase
VvCabSauv08_P0022F.ver1.0.g364640	developmental SEPALLATA 1-like isoform X1
VvCabSauv08_H0079F_006.ver1.0.g183290	diacylglycerol kinase 5-like
VvCabSauv08_P0015F.ver1.0.g341620	diacylglycerol kinase 5-like
VvCabSauv08_P0024F.ver1.0.g368260	diacylglycerol kinase 5-like
VvCabSauv08_P0039F.ver1.0.g409320	diacylglycerol kinase 5-like
VvCabSauv08_P0079F.ver1.0.g460720	diacylglycerol kinase 5-like
VvCabSauv08_P0079F.ver1.0.g460850	diacylglycerol kinase 5-like
VvCabSauv08_P0506F.ver1.0.g614990	diacylglycerol kinase 5-like
VvCabSauv08_H0016F_014.ver1.0.g093190	disease resistance
VvCabSauv08_H0030F_003.ver1.0.g129280	disease resistance
VvCabSauv08_H0030F_003.ver1.0.g129340	disease resistance
VvCabSauv08_H0030F_003.ver1.0.g129350	disease resistance
VvCabSauv08_H0030F_003.ver1.0.g129400	disease resistance
VvCabSauv08_H0030F_003.ver1.0.g129430	disease resistance
VvCabSauv08_H0030F_003.ver1.0.g129510	disease resistance
VvCabSauv08_H0030F_003.ver1.0.g129520	disease resistance
VvCabSauv08_H0030F_003.ver1.0.g129530	disease resistance
VvCabSauv08_H0030F_005.ver1.0.g129780	disease resistance
VvCabSauv08_H0038F_014.ver1.0.g142950	disease resistance
VvCabSauv08_P0016F.ver1.0.g345530	disease resistance
VvCabSauv08_P0024F.ver1.0.g371150	Disease resistance
VvCabSauv08_P0102F.ver1.0.g492210	disease resistance
VvCabSauv08_P0102F.ver1.0.g492640	disease resistance
VvCabSauv08_P0170F.ver1.0.g548220	disease resistance
VvCabSauv08_P0170F.ver1.0.g548280	disease resistance
VvCabSauv08_P0184F.ver1.0.g554670	disease resistance
VvCabSauv08_P0184F.ver1.0.g554690	disease resistance
VvCabSauv08_P0184F.ver1.0.g554730	disease resistance
VvCabSauv08_P0184F.ver1.0.g554780	disease resistance
VvCabSauv08_P0184F.ver1.0.g554830	disease resistance
VvCabSauv08_P0190F.ver1.0.g557980	disease resistance
VvCabSauv08_P0190F.ver1.0.g558040	disease resistance
VvCabSauv08_P0203F.ver1.0.g564830	disease resistance
VvCabSauv08_P0203F.ver1.0.g564840	disease resistance
VvCabSauv08_P0203F.ver1.0.g564850	disease resistance
VvCabSauv08_P0264F.ver1.0.g583210	disease resistance
VvCabSauv08_P0462F.ver1.0.g611360	disease resistance
VvCabSauv08_P0113F.ver1.0.g500790	disease resistance (CC-NBS-LRR class) family
VvCabSauv08_P0124F.ver1.0.g513980	disease resistance (CC-NBS-LRR class) family
VvCabSauv08_P0240F.ver1.0.g576540	disease resistance (CC-NBS-LRR class) family
VvCabSauv08_P0240F.ver1.0.g576560	disease resistance (CC-NBS-LRR class) family
VvCabSauv08_P0240F.ver1.0.g576650	disease resistance (CC-NBS-LRR class) family
VvCabSauv08_P0265F.ver1.0.g583440	disease resistance (CC-NBS-LRR class) family
VvCabSauv08_H0006F_034.ver1.0.g062490	disease resistance (TIR-NBS-LRR class)
VvCabSauv08_H0073F_006.ver1.0.g181330	disease resistance (TIR-NBS-LRR class)
VvCabSauv08_H0073F_006.ver1.0.g181360	disease resistance (TIR-NBS-LRR class)
VvCabSauv08_H0073F_006.ver1.0.g181390	disease resistance (TIR-NBS-LRR class)
VvCabSauv08_P0000F.ver1.0.g256650	disease resistance (TIR-NBS-LRR class)
VvCabSauv08_P0049F.ver1.0.g423950	disease resistance (TIR-NBS-LRR class)
VvCabSauv08_P0049F.ver1.0.g424040	disease resistance (TIR-NBS-LRR class)
VvCabSauv08_P0049F.ver1.0.g424630	disease resistance (TIR-NBS-LRR class)
VvCabSauv08_P0071F.ver1.0.g452120	disease resistance (TIR-NBS-LRR class)
VvCabSauv08_P0073F.ver1.0.g454880	disease resistance (TIR-NBS-LRR class)
VvCabSauv08_P0073F.ver1.0.g454940	disease resistance (TIR-NBS-LRR class)
VvCabSauv08_P0073F.ver1.0.g455480	disease resistance (TIR-NBS-LRR class)
VvCabSauv08_P0165F.ver1.0.g544550	disease resistance (TIR-NBS-LRR class)
VvCabSauv08_P0173F.ver1.0.g549930	disease resistance (TIR-NBS-LRR class)
VvCabSauv08_P0173F.ver1.0.g550060	disease resistance (TIR-NBS-LRR class)
VvCabSauv08_P0175F.ver1.0.g551210	disease resistance (TIR-NBS-LRR class)
VvCabSauv08_P0204F.ver1.0.g565080	disease resistance (TIR-NBS-LRR class)
VvCabSauv08_P0204F.ver1.0.g565130	disease resistance (TIR-NBS-LRR class)
VvCabSauv08_P0223F.ver1.0.g571800	disease resistance (TIR-NBS-LRR class)
VvCabSauv08_P0279F.ver1.0.g585970	disease resistance (TIR-NBS-LRR class)
VvCabSauv08_P0279F.ver1.0.g585980	disease resistance (TIR-NBS-LRR class)
VvCabSauv08_H0005F_054.ver1.0.g059700	disease resistance At1g50180
VvCabSauv08_H0005F_054.ver1.0.g059760	disease resistance At1g50180
VvCabSauv08_P0014F.ver1.0.g340160	disease resistance- dirigent domain
VvCabSauv08_H0124F_001.ver1.0.g218640	disease resistance family
VvCabSauv08_H0188F_003.ver1.0.g239240	disease resistance family
VvCabSauv08_P0188F.ver1.0.g556790	disease resistance family
VvCabSauv08_P0188F.ver1.0.g556800	disease resistance family
VvCabSauv08_P0249F.ver1.0.g578860	disease resistance family
VvCabSauv08_P0265F.ver1.0.g583430	disease resistance family
VvCabSauv08_P0135F.ver1.0.g523790	disease resistance gene NBS-LRR family
VvCabSauv08_P0135F.ver1.0.g523820	disease resistance gene NBS-LRR family
VvCabSauv08_P0135F.ver1.0.g523830	disease resistance gene NBS-LRR family
VvCabSauv08_P0135F.ver1.0.g523880	disease resistance gene NBS-LRR family
VvCabSauv08_P0135F.ver1.0.g523890	disease resistance gene NBS-LRR family
VvCabSauv08_P0240F.ver1.0.g576750	disease resistance gene NBS-LRR family
VvCabSauv08_P0648F.ver1.0.g620150	disease resistance RGA2-like
VvCabSauv08_P0016F.ver1.0.g344710	disease resistance RGA4
VvCabSauv08_P0080F.ver1.0.g461740	disease resistance RGA4
VvCabSauv08_P0182F.ver1.0.g554090	disease resistance RGA4
VvCabSauv08_P0325F.ver1.0.g595260	disease resistance RGA4
VvCabSauv08_P0325F.ver1.0.g595270	disease resistance RGA4
VvCabSauv08_P0090F.ver1.0.g477880	Disease resistance RPM1
VvCabSauv08_P0090F.ver1.0.g477890	Disease resistance RPM1
VvCabSauv08_P0090F.ver1.0.g477900	Disease resistance RPM1
VvCabSauv08_P0090F.ver1.0.g477910	Disease resistance RPM1
VvCabSauv08_P0090F.ver1.0.g477930	Disease resistance RPM1
VvCabSauv08_P0207F.ver1.0.g566800	Disease resistance RPM1
VvCabSauv08_P0249F.ver1.0.g578880	Disease resistance RPM1
VvCabSauv08_P0160F.ver1.0.g541310	disease resistance RPM1-like
VvCabSauv08_P0060F.ver1.0.g437040	disease resistance RPM1-like isoform X1
VvCabSauv08_H0129F_009.ver1.0.g222460	disease resistance RPP13 1
VvCabSauv08_H0129F_009.ver1.0.g222470	disease resistance RPP13 1
VvCabSauv08_P0129F.ver1.0.g519080	disease resistance RPP13 1
VvCabSauv08_P0129F.ver1.0.g519150	disease resistance RPP13 1
VvCabSauv08_H0004F_076.ver1.0.g049930	disease resistance RPP13 4
VvCabSauv08_P0203F.ver1.0.g564740	DNA repair
VvCabSauv08_H0004F_018.ver1.0.g043560	DNA-directed RNA polymerase II subunit 1
VvCabSauv08_P0061F.ver1.0.g442450	DNA-directed RNA polymerase III subunit 1
VvCabSauv08_P0030F.ver1.0.g391680	DUF1677 family
VvCabSauv08_H0034F_028.ver1.0.g135650	DUF3511 domain
VvCabSauv08_P0090F.ver1.0.g477820	DUF3685 family
VvCabSauv08_H0089F_008.ver1.0.g193440	DUF3754 family (DUF3754)
VvCabSauv08_H0023F_025.ver1.0.g112920	Duplicated homeodomain-like superfamily
VvCabSauv08_P0003F.ver1.0.g292910	E3 ubiquitin ligase BIG BROTHER-related-like
VvCabSauv08_P0005F.ver1.0.g298740	E3 ubiquitin- ligase RING1
VvCabSauv08_P0000F.ver1.0.g258520	E3 ubiquitin- ligase SDIR1-like
VvCabSauv08_P0065F.ver1.0.g447740	EG45-like domain containing
VvCabSauv08_P0065F.ver1.0.g447770	EG45-like domain containing
VvCabSauv08_P0088F.ver1.0.g473760	elongation factor
VvCabSauv08_P0086F.ver1.0.g472680	Elongator complex 3
VvCabSauv08_H0065F_003.ver1.0.g175990	embryonic flower 1 (EMF1)
VvCabSauv08_P0065F.ver1.0.g446740	embryonic flower 1 (EMF1)
VvCabSauv08_H0014F_035.ver1.0.g089280	ENHANCED DOWNY MILDEW 2-like isoform X1
VvCabSauv08_P0171F.ver1.0.g548940	ethylene-responsive transcription factor 3-like
VvCabSauv08_P0161F.ver1.0.g542260	ethylene-responsive transcription factor ERF113-like
VvCabSauv08_P0021F.ver1.0.g359080	eukaryotic translation initiation factor-like
VvCabSauv08_H0027F_011.ver1.0.g120740	exonuclease chloroplastic
VvCabSauv08_P0027F.ver1.0.g379580	exonuclease chloroplastic
VvCabSauv08_P0002F.ver1.0.g277770	expansin-like B1
VvCabSauv08_P0000F.ver1.0.g258220	F-box kelch-repeat plant
VvCabSauv08_H0022F_033.ver1.0.g111390	flavonoid hydroxylase
VvCabSauv08_P0008F.ver1.0.g314400	flowering time control FCA
VvCabSauv08_P0009F.ver1.0.g320110	Flowering time control FCA
VvCabSauv08_H0004F_076.ver1.0.g050180	folate transporter chloroplastic
VvCabSauv08_P0139F.ver1.0.g526520	FRS (FAR1 Related Sequences) transcription factor family
VvCabSauv08_H0006F_034.ver1.0.g062480	functional resistance
VvCabSauv08_H0110F_011.ver1.0.g210130	gamma-tonoplast intrinsic 2
VvCabSauv08_P0028F.ver1.0.g385360	GDSL-like lipase acylhydrolase
VvCabSauv08_P0029F.ver1.0.g388810	germin 1
VvCabSauv08_P0375F.ver1.0.g602500	glucan synthase-like 4
VvCabSauv08_H0016F_023.ver1.0.g094140	glutathione S-transferase
VvCabSauv08_P0080F.ver1.0.g462450	glycoside hydrolase family 1
VvCabSauv08_P0008F.ver1.0.g317060	GPI transamidase component PIG-T
VvCabSauv08_P0047F.ver1.0.g420970	G-type lectin S-receptor-like serine threonine- kinase
VvCabSauv08_P0028F.ver1.0.g383180	G-type lectin S-receptor-like Serine Threonine-kinase
VvCabSauv08_P0010F.ver1.0.g323060	guanine nucleotide exchange factor SPIKE 1 isoform X1
VvCabSauv08_P0008F.ver1.0.g318730	Guanylate-binding family
VvCabSauv08_P0203F.ver1.0.g564900	Hexokinase 1 family
VvCabSauv08_H0053F_020.ver1.0.g162530	hippocampus abundant transcript
VvCabSauv08_P0000F.ver1.0.g261590	Histone chaperone ASF1B
VvCabSauv08_P0047F.ver1.0.g419460	homeodomain GLABROUS 2
VvCabSauv08_P0049F.ver1.0.g423940	hypothetical protein CICLE_v10000206mg
VvCabSauv08_P0088F.ver1.0.g475310	hypothetical protein CICLE_v10019428mg
VvCabSauv08_P0129F.ver1.0.g519460	hypothetical protein CICLE_v10023525mg, partial
VvCabSauv08_H0073F_006.ver1.0.g181370	hypothetical protein CICLE_v10023938mg
VvCabSauv08_H0073F_006.ver1.0.g181350	hypothetical protein CICLE_v10024297mg, partial
VvCabSauv08_H0073F_006.ver1.0.g181430	hypothetical protein CICLE_v10024297mg, partial
VvCabSauv08_P0211F.ver1.0.g567980	hypothetical protein CICLE_v10024297mg, partial
VvCabSauv08_P0345F.ver1.0.g598610	hypothetical protein CICLE_v10024544mg, partial
VvCabSauv08_H0102F_003.ver1.0.g205010	hypothetical protein CICLE_v10025016mg
VvCabSauv08_P0325F.ver1.0.g595280	hypothetical protein CICLE_v10030529mg
VvCabSauv08_P0047F.ver1.0.g421300	hypothetical protein L484_003293
VvCabSauv08_P0014F.ver1.0.g336290	hypothetical protein L484_017726
VvCabSauv08_P0008F.ver1.0.g318860	hypothetical protein MICPUN_57834
VvCabSauv08_P0008F.ver1.0.g318870	hypothetical protein MICPUN_57834
VvCabSauv08_P0003F.ver1.0.g288310	hypothetical protein PHAVU_001G027800g
VvCabSauv08_P0024F.ver1.0.g368410	hypothetical protein POPTR_0004s20000g
VvCabSauv08_H0013F_015.ver1.0.g085380	hypothetical protein POPTR_0004s20690g
VvCabSauv08_H0129F_009.ver1.0.g222500	hypothetical protein POPTR_0004s20690g
VvCabSauv08_P0129F.ver1.0.g519470	hypothetical protein POPTR_0004s20690g
VvCabSauv08_P0049F.ver1.0.g424170	hypothetical protein POPTR_0019s00880g, partial
VvCabSauv08_P0087F.ver1.0.g473530	hypothetical protein POPTR_0019s02990g, partial
VvCabSauv08_P0165F.ver1.0.g544640	hypothetical protein POPTR_0019s098402g, partial
VvCabSauv08_H0129F_009.ver1.0.g222490	hypothetical protein PRUPE_ppa000343mg
VvCabSauv08_P0432F.ver1.0.g608540	hypothetical protein PRUPE_ppa020157mg, partial
VvCabSauv08_P0129F.ver1.0.g519450	hypothetical protein PRUPE_ppa020745mg
VvCabSauv08_P0049F.ver1.0.g424190	hypothetical protein PRUPE_ppa022336mg
VvCabSauv08_P0129F.ver1.0.g519140	hypothetical protein PRUPE_ppa024822mg
VvCabSauv08_P0071F.ver1.0.g452080	hypothetical protein PRUPE_ppa024831mg, partial
VvCabSauv08_P0015F.ver1.0.g343320	hypothetical protein PRUPE_ppa1027179mg, partial
VvCabSauv08_P0071F.ver1.0.g452240	hypothetical protein PRUPE_ppb015618mg
VvCabSauv08_P0173F.ver1.0.g550160	hypothetical protein PRUPE_ppb015618mg
VvCabSauv08_P0173F.ver1.0.g550240	hypothetical protein PRUPE_ppb015618mg
VvCabSauv08_P0173F.ver1.0.g550490	hypothetical protein PRUPE_ppb015618mg
VvCabSauv08_H0052F_017.ver1.0.g161630	hypothetical protein SELMODRAFT_444550
VvCabSauv08_P0007F.ver1.0.g311320	hypothetical protein SELMODRAFT_444550
VvCabSauv08_P0018F.ver1.0.g349290	importin alpha-1 subunit family
VvCabSauv08_P0028F.ver1.0.g385820	KDEL-tailed cysteine endopeptidase CEP1
VvCabSauv08_H0030F_005.ver1.0.g129740	kelch repeat-containing F-box family
VvCabSauv08_P0008F.ver1.0.g318450	kinase superfamily
VvCabSauv08_P0092F.ver1.0.g479410	kinase superfamily
VvCabSauv08_P0214F.ver1.0.g568620	late embryogenesis abundant domain-containing family
VvCabSauv08_H0089F_008.ver1.0.g193460	light-mediated development DET1
VvCabSauv08_H0027F_024.ver1.0.g121720	linoleate 13S-lipoxygenase 2- chloroplastic-like
VvCabSauv08_P0027F.ver1.0.g381450	linoleate 13S-lipoxygenase 2- chloroplastic-like
VvCabSauv08_P0027F.ver1.0.g381480	linoleate 13S-lipoxygenase 2- chloroplastic-like
VvCabSauv08_P0027F.ver1.0.g381500	linoleate 13S-lipoxygenase 2- chloroplastic-like
VvCabSauv08_P0028F.ver1.0.g384690	linoleate 13S-lipoxygenase 3- chloroplastic-like
VvCabSauv08_P0101F.ver1.0.g490750	lipase family
VvCabSauv08_P0144F.ver1.0.g530600	LRR and NB-ARC domain disease resistance
VvCabSauv08_P0203F.ver1.0.g564550	LRR receptor-like kinase
VvCabSauv08_H0125F_007.ver1.0.g219700	LRR receptor-like serine threonine- kinase
VvCabSauv08_H0022F_013.ver1.0.g108920	LRR receptor-like serine threonine- kinase FEI 1
VvCabSauv08_P0022F.ver1.0.g364060	LRR receptor-like serine threonine- kinase FEI 1
VvCabSauv08_P0126F.ver1.0.g516080	L-type lectin-domain containing receptor kinase -like
VvCabSauv08_P0020F.ver1.0.g356560	MADS-box 5
VvCabSauv08_H0000F_025.ver1.0.g002950	MADS-box CMB1-like
VvCabSauv08_P0000F.ver1.0.g265740	MADS-box transcription factor 6
VvCabSauv08_P0253F.ver1.0.g580710	mannan endo-1,4-beta-mannosidase 5-like
VvCabSauv08_P0352F.ver1.0.g599650	MAP kinase kinase kinase
VvCabSauv08_P0011F.ver1.0.g332590	mediator of RNA polymerase II transcription subunit 19a-like isoform X1
VvCabSauv08_P0010F.ver1.0.g325770	meiotic nuclear division 1 homolog isoform X1
VvCabSauv08_P0014F.ver1.0.g336370	metal ion-binding
VvCabSauv08_P0011F.ver1.0.g331630	methyl jasmonate esterase
VvCabSauv08_H0018F_013.ver1.0.g096620	Mitochondrial Rho GTPase 1
VvCabSauv08_H0009F_007.ver1.0.g073310	MITOFERRINLIKE chloroplastic
VvCabSauv08_P0009F.ver1.0.g319860	MITOFERRINLIKE chloroplastic
VvCabSauv08_P0003F.ver1.0.g286200	Mitogen-activated kinase kinase kinase A
VvCabSauv08_H0013F_015.ver1.0.g085190	mobidb-lite (MOBIDB_LITE)
VvCabSauv08_H0282F_007.ver1.0.g246570	mobidb-lite (MOBIDB_LITE)
VvCabSauv08_H0011F_032.ver1.0.g083740	mobidb-lite (MOBIDB_LITE), mobidb-lite (MOBIDB_LITE)
VvCabSauv08_H0073F_006.ver1.0.g181400	mobidb-lite (MOBIDB_LITE), mobidb-lite (MOBIDB_LITE)
VvCabSauv08_P0016F.ver1.0.g346000	mobidb-lite (MOBIDB_LITE), NON_CYTOPLASMIC_DOMAIN (PHOBIUS),
VvCabSauv08_P0023F.ver1.0.g365600	multidrug resistance ABC transporter family
VvCabSauv08_H0089F_008.ver1.0.g193480	myosin heavy chain kinase B
VvCabSauv08_P0005F.ver1.0.g301860	N-(5-phosphoribosyl)anthranilate isomerase
VvCabSauv08_P0020F.ver1.0.g358070	NADH dehydrogenase [ubiquinone] 1 alpha subcomplex subunit 2
VvCabSauv08_P0026F.ver1.0.g375560	NAP1-related 2-like isoform X1
VvCabSauv08_P0022F.ver1.0.g363570	NAP1-related 2-like isoform X2
VvCabSauv08_P0088F.ver1.0.g474590	NB-ARC domain disease resistance
VvCabSauv08_P0088F.ver1.0.g474750	NB-ARC domain disease resistance
VvCabSauv08_P0088F.ver1.0.g474780	NB-ARC domain disease resistance
VvCabSauv08_H0127F_013.ver1.0.g221540	NB-ARC domain-containing disease resistance
VvCabSauv08_P0167F.ver1.0.g545480	NB-ARC domain-containing disease resistance
VvCabSauv08_P0141F.ver1.0.g528400	NBS-like resistance family
VvCabSauv08_P0170F.ver1.0.g547900	NBS-like resistance family
VvCabSauv08_P0170F.ver1.0.g547910	NBS-like resistance family
VvCabSauv08_P0190F.ver1.0.g558150	NBS-like resistance family
VvCabSauv08_P0237F.ver1.0.g575940	NBS-like resistance family
VvCabSauv08_H0091F_013.ver1.0.g195230	NBS-LRR resistance gene ARGH30
VvCabSauv08_H0091F_013.ver1.0.g195330	NBS-LRR resistance gene ARGH30
VvCabSauv08_H0091F_013.ver1.0.g195360	NBS-LRR resistance gene ARGH30
VvCabSauv08_H0091F_013.ver1.0.g195410	NBS-LRR resistance gene ARGH30
VvCabSauv08_P0092F.ver1.0.g479550	NBS-LRR resistance gene ARGH30
VvCabSauv08_P0092F.ver1.0.g479580	NBS-LRR resistance gene ARGH30
VvCabSauv08_P0092F.ver1.0.g479610	NBS-LRR resistance gene ARGH30
VvCabSauv08_P0096F.ver1.0.g484850	NBS-LRR resistance gene ARGH30
VvCabSauv08_P0122F.ver1.0.g511980	NBS-LRR resistance gene ARGH30
VvCabSauv08_P0134F.ver1.0.g523610	NBS-LRR resistance gene ARGH30
VvCabSauv08_P0142F.ver1.0.g528410	NBS-LRR resistance gene ARGH30
VvCabSauv08_P0142F.ver1.0.g528730	NBS-LRR resistance gene ARGH30
VvCabSauv08_P0142F.ver1.0.g529020	NBS-LRR resistance gene ARGH30
VvCabSauv08_P0142F.ver1.0.g529040	NBS-LRR resistance gene ARGH30
VvCabSauv08_P0142F.ver1.0.g529080	NBS-LRR resistance gene ARGH30
VvCabSauv08_P0142F.ver1.0.g529100	NBS-LRR resistance gene ARGH30
VvCabSauv08_P0142F.ver1.0.g529140	NBS-LRR resistance gene ARGH30
VvCabSauv08_P0142F.ver1.0.g529160	NBS-LRR resistance gene ARGH30
VvCabSauv08_P0142F.ver1.0.g529280	NBS-LRR resistance gene ARGH30
VvCabSauv08_P0142F.ver1.0.g529300	NBS-LRR resistance gene ARGH30
VvCabSauv08_P0142F.ver1.0.g529310	NBS-LRR resistance gene ARGH30
VvCabSauv08_P0142F.ver1.0.g529350	NBS-LRR resistance gene ARGH30
VvCabSauv08_P0154F.ver1.0.g537670	NBS-LRR resistance gene ARGH30
VvCabSauv08_P0154F.ver1.0.g537740	NBS-LRR resistance gene ARGH30
VvCabSauv08_P0154F.ver1.0.g537790	NBS-LRR resistance gene ARGH30
VvCabSauv08_P0356F.ver1.0.g600100	NBS-LRR resistance gene ARGH30
VvCabSauv08_P0430F.ver1.0.g608300	NBS-LRR resistance gene ARGH30
VvCabSauv08_P0625F.ver1.0.g619460	NBS-LRR resistance gene ARGH30
VvCabSauv08_P0625F.ver1.0.g619490	NBS-LRR resistance gene ARGH30
VvCabSauv08_H0002F_095.ver1.0.g028350	NBS-LRR resistance gene ARGH35
VvCabSauv08_P0129F.ver1.0.g519110	NBS-LRR type disease resistance
VvCabSauv08_P0188F.ver1.0.g557200	NEP-interacting (DUF239)
VvCabSauv08_P0008F.ver1.0.g317870	NF-kappa-B-activating -like
VvCabSauv08_P0093F.ver1.0.g481400	NON_CYTOPLASMIC_DOMAIN (PHOBIUS), C
VvCabSauv08_P0202F.ver1.0.g564160	non-specific phospholipase C4-like
VvCabSauv08_H0102F_003.ver1.0.g205090	NRAMP metal ion transporter 6
VvCabSauv08_P0017F.ver1.0.g347400	NUCLEAR FUSION DEFECTIVE chloroplastic mitochondrial-like isoform X2
VvCabSauv08_H0085F_006.ver1.0.g190010	nuclear transcription factor Y
VvCabSauv08_P0014F.ver1.0.g336880	nuclear transcription factor Y
VvCabSauv08_H0061F_013.ver1.0.g172900	nuclear transcription factor Y subunit B-1
VvCabSauv08_P0014F.ver1.0.g336780	nudix hydrolase 2-like
VvCabSauv08_H0029F_011.ver1.0.g127100	O-fucosyltransferase family
VvCabSauv08_P0014F.ver1.0.g340350	O-fucosyltransferase family
VvCabSauv08_P0021F.ver1.0.g358630	O-fucosyltransferase family
VvCabSauv08_P0029F.ver1.0.g387610	O-fucosyltransferase family
VvCabSauv08_P0034F.ver1.0.g398490	O-fucosyltransferase family
VvCabSauv08_H0242F_004.ver1.0.g244420	O-Glycosyl hydrolases family 17
VvCabSauv08_H0242F_004.ver1.0.g244450	O-Glycosyl hydrolases family 17
VvCabSauv08_P0054F.ver1.0.g432560	oligopeptide transporter 3
VvCabSauv08_P0025F.ver1.0.g373160	omega-6 fatty acid chloroplastic
VvCabSauv08_P0272F.ver1.0.g584760	orf147 (mitochondrion)
VvCabSauv08_P0000F.ver1.0.g256770	paired amphipathic helix SIN3
VvCabSauv08_P0022F.ver1.0.g360730	Pantothenate kinase 2
VvCabSauv08_H0008F_001.ver1.0.g068660	pathogenesis-related STH-2-like
VvCabSauv08_P0041F.ver1.0.g411150	pentatricopeptide (PPR) repeat
VvCabSauv08_P0253F.ver1.0.g580590	pentatricopeptide repeat-containing At1g71420
VvCabSauv08_H0061F_002.ver1.0.g171610	pentatricopeptide repeat-containing mitochondrial
VvCabSauv08_P0061F.ver1.0.g441350	pentatricopeptide repeat-containing mitochondrial
VvCabSauv08_P0088F.ver1.0.g475040	peptidyl-prolyl cis-trans isomerase E
VvCabSauv08_P0000F.ver1.0.g264230	PHLOEM PROTEIN 2-LIKE A9-like
VvCabSauv08_P0007F.ver1.0.g310980	Phosphatidylinositol 3- and 4-kinase family
VvCabSauv08_P0028F.ver1.0.g386020	phosphatidylinositol 4-phosphate 5-kinase MSS4
VvCabSauv08_H0004F_018.ver1.0.g043580	phospholipase D delta
VvCabSauv08_P0114F.ver1.0.g503010	Phospholipase D p1
VvCabSauv08_H0098F_001.ver1.0.g200650	Phosphoribulokinase family
VvCabSauv08_P0117F.ver1.0.g507720	phytochromobilin:ferredoxin chloroplastic isoform X1
VvCabSauv08_H0046F_003.ver1.0.g153690	plastidal glycolate glycerate translocator chloroplastic
VvCabSauv08_P0148F.ver1.0.g532840	PLATZ transcription factor family
VvCabSauv08_P0003F.ver1.0.g290080	pleckstrin homology domain-containing family
VvCabSauv08_P0014F.ver1.0.g337580	polygalacturonase precursor
VvCabSauv08_P0014F.ver1.0.g337590	polygalacturonase precursor
VvCabSauv08_P0033F.ver1.0.g397960	probable fructokinase- chloroplastic
VvCabSauv08_H0018F_007.ver1.0.g096070	probable linoleate 9S-lipoxygenase 5
VvCabSauv08_H0066F_003.ver1.0.g177130	probable LL-diaminopimelate chloroplastic
VvCabSauv08_H0023F_025.ver1.0.g113610	probable NAD(P)H dehydrogenase (quinone) FQR1-like 1
VvCabSauv08_P0000F.ver1.0.g259730	probable NAD(P)H-dependent oxidoreductase 1
VvCabSauv08_H0102F_003.ver1.0.g204820	probable phosphatase 2C 44
VvCabSauv08_P0085F.ver1.0.g471120	probable serine threonine kinase IREH1
VvCabSauv08_P0000F.ver1.0.g256240	probable serine threonine- kinase PIX7
VvCabSauv08_H0001F_068.ver1.0.g021170	probable UDP-N-acetylglucosamine--peptide N-acetylglucosaminyltransferase SPINDLY
VvCabSauv08_H0066F_003.ver1.0.g177050	Proline iminopeptidase
VvCabSauv08_H0065F_003.ver1.0.g176180	PXMP2 4 family 2
VvCabSauv08_P0065F.ver1.0.g446930	PXMP2 4 family 2
VvCabSauv08_P0005F.ver1.0.g299530	RAB GTPase A5B
VvCabSauv08_H0105F_014.ver1.0.g207380	RAN BINDING 1
VvCabSauv08_P0003F.ver1.0.g287580	receptor kinase 1
VvCabSauv08_H0201F_016.ver1.0.g241200	receptor kinase At4g00960
VvCabSauv08_P0001F.ver1.0.g272460	Retrovirus-related Pol poly from transposon TNT 1-94
VvCabSauv08_P0008F.ver1.0.g319120	Retrovirus-related Pol poly from transposon TNT 1-94
VvCabSauv08_P0016F.ver1.0.g345770	Retrovirus-related Pol poly from transposon TNT 1-94
VvCabSauv08_P0029F.ver1.0.g388700	rho GTPase-activating 5-like
VvCabSauv08_P0117F.ver1.0.g508190	Rho GTPase-activating gacQ
VvCabSauv08_H0052F_017.ver1.0.g161580	ribulose bisphosphate carboxylase oxygenase chloroplastic isoform X1
VvCabSauv08_P0021F.ver1.0.g360000	RNA polymerase II subunit A C-terminal domain phosphatase SSU72-like
VvCabSauv08_H0004F_018.ver1.0.g043220	salicylate carboxymethyltransferase-like
VvCabSauv08_H0004F_076.ver1.0.g049820	salicylate carboxymethyltransferase-like
VvCabSauv08_P0007F.ver1.0.g310510	salicylate carboxymethyltransferase-like
VvCabSauv08_P0009F.ver1.0.g322580	salicylate carboxymethyltransferase-like
VvCabSauv08_H0153F_001.ver1.0.g232480	SENESCENCE-ASSOCIATED GENE mitochondrial-like
VvCabSauv08_P0078F.ver1.0.g459940	serine carboxypeptidase
VvCabSauv08_P0116F.ver1.0.g506740	serine threonine- kinase
VvCabSauv08_P0304F.ver1.0.g591760	serine threonine- kinase D6PKL1-like
VvCabSauv08_P0026F.ver1.0.g377400	serine threonine- kinase fray2 isoform X1
VvCabSauv08_P0008F.ver1.0.g316780	Serine threonine- phosphatase BSL1
VvCabSauv08_P0034F.ver1.0.g399300	SET domain group 26
VvCabSauv08_H0129F_009.ver1.0.g222440	short-chain dehydrogenase reductase
VvCabSauv08_H0004F_090.ver1.0.g051080	SIGNAL_PEPTIDE_C_REGION (PHOBIUS),
VvCabSauv08_P0022F.ver1.0.g361880	SIN3-like 3
VvCabSauv08_H0132F_006.ver1.0.g224470	small G family family
VvCabSauv08_P0028F.ver1.0.g384760	SMG7L-like isoform X1
VvCabSauv08_P0007F.ver1.0.g311570	sorting nexin carboxy-terminal
VvCabSauv08_P0000F.ver1.0.g258990	sphere organelles family
VvCabSauv08_H0015F_018.ver1.0.g092030	stearoyl-[acyl-carrier- ] 9- chloroplastic
VvCabSauv08_H0114F_004.ver1.0.g212630	Sucrose synthase 2
VvCabSauv08_P0009F.ver1.0.g322870	sugar transporter ERD6-like 6
VvCabSauv08_H0015F_018.ver1.0.g092100	SUPPRESSOR OF npr1- CONSTITUTIVE 1
VvCabSauv08_P0015F.ver1.0.g343650	SUPPRESSOR OF npr1- CONSTITUTIVE 1
VvCabSauv08_P0253F.ver1.0.g580390	SUPPRESSOR OF npr1- CONSTITUTIVE 1
VvCabSauv08_P0253F.ver1.0.g580430	SUPPRESSOR OF npr1- CONSTITUTIVE 1
VvCabSauv08_P0568F.ver1.0.g617360	SUPPRESSOR OF npr1- CONSTITUTIVE 1
VvCabSauv08_H0113F_005.ver1.0.g211060	survival -like phosphatase nucleotidase
VvCabSauv08_P0002F.ver1.0.g275840	syntaxin family
VvCabSauv08_H0089F_008.ver1.0.g193510	thioesterase family
VvCabSauv08_H0004F_051.ver1.0.g045640	thioredoxin reductase NTRB-like
VvCabSauv08_H0014F_032.ver1.0.g088830	THYLAKOID chloroplastic-like
VvCabSauv08_H0004F_018.ver1.0.g043910	TIFY 5A-like
VvCabSauv08_P0037F.ver1.0.g404540	TIFY 5A-like
VvCabSauv08_P0279F.ver1.0.g585990	TIR-NBS-LRR type disease resistance
VvCabSauv08_H0006F_034.ver1.0.g062400	TMV resistance N
VvCabSauv08_H0015F_008.ver1.0.g091420	TMV resistance N
VvCabSauv08_H0019F_015.ver1.0.g099960	TMV resistance N
VvCabSauv08_H0044F_011.ver1.0.g152300	TMV resistance N
VvCabSauv08_H0159F_003.ver1.0.g234560	TMV resistance N
VvCabSauv08_P0015F.ver1.0.g343780	TMV resistance N
VvCabSauv08_P0019F.ver1.0.g353590	TMV resistance N
VvCabSauv08_P0019F.ver1.0.g353640	TMV resistance N
VvCabSauv08_P0049F.ver1.0.g424560	TMV resistance N
VvCabSauv08_P0071F.ver1.0.g451860	TMV resistance N
VvCabSauv08_P0071F.ver1.0.g452070	TMV resistance N
VvCabSauv08_P0071F.ver1.0.g452580	TMV resistance N
VvCabSauv08_P0158F.ver1.0.g539950	TMV resistance N
VvCabSauv08_P0165F.ver1.0.g544770	TMV resistance N
VvCabSauv08_P0165F.ver1.0.g544790	TMV resistance N
VvCabSauv08_P0173F.ver1.0.g549890	TMV resistance N
VvCabSauv08_P0173F.ver1.0.g550290	TMV resistance N
VvCabSauv08_P0173F.ver1.0.g550360	TMV resistance N
VvCabSauv08_P0173F.ver1.0.g550400	TMV resistance N
VvCabSauv08_P0173F.ver1.0.g550500	TMV resistance N
VvCabSauv08_P0248F.ver1.0.g578540	TMV resistance N
VvCabSauv08_P0282F.ver1.0.g586810	TMV resistance N
VvCabSauv08_P0345F.ver1.0.g598550	TMV resistance N
VvCabSauv08_P0423F.ver1.0.g607850	TMV resistance N
VvCabSauv08_P0423F.ver1.0.g607920	TMV resistance N
VvCabSauv08_H0006F_034.ver1.0.g062440	TMV resistance N-like
VvCabSauv08_H0006F_034.ver1.0.g062460	TMV resistance N-like
VvCabSauv08_H0049F_003.ver1.0.g158070	TMV resistance N-like
VvCabSauv08_H0225F_002.ver1.0.g243490	TMV resistance N-like
VvCabSauv08_P0006F.ver1.0.g302720	TMV resistance N-like
VvCabSauv08_P0019F.ver1.0.g353610	TMV resistance N-like
VvCabSauv08_P0034F.ver1.0.g398250	TMV resistance N-like
VvCabSauv08_P0049F.ver1.0.g424240	TMV resistance N-like
VvCabSauv08_P0071F.ver1.0.g451870	TMV resistance N-like
VvCabSauv08_P0071F.ver1.0.g451970	TMV resistance N-like
VvCabSauv08_P0071F.ver1.0.g452430	TMV resistance N-like
VvCabSauv08_P0073F.ver1.0.g455020	TMV resistance N-like
VvCabSauv08_P0073F.ver1.0.g455580	TMV resistance N-like
VvCabSauv08_P0173F.ver1.0.g550380	TMV resistance N-like
VvCabSauv08_P0173F.ver1.0.g550550	TMV resistance N-like
VvCabSauv08_P0225F.ver1.0.g573060	TMV resistance N-like
VvCabSauv08_P0225F.ver1.0.g573100	TMV resistance N-like
VvCabSauv08_P0225F.ver1.0.g573130	TMV resistance N-like
VvCabSauv08_P0263F.ver1.0.g582940	TMV resistance N-like
VvCabSauv08_P0279F.ver1.0.g586050	TMV resistance N-like
VvCabSauv08_P0338F.ver1.0.g597820	TMV resistance N-like
VvCabSauv08_P0481F.ver1.0.g613060	TMV resistance N-like
VvCabSauv08_P0071F.ver1.0.g451840	TMV resistance N-like isoform X1
VvCabSauv08_P0173F.ver1.0.g550260	TMV resistance N-like isoform X2
VvCabSauv08_P0173F.ver1.0.g550250	toll interleukin-1 receptor
VvCabSauv08_H0043F_024.ver1.0.g150750	transcription factor BIM2 isoform X1
VvCabSauv08_P0414F.ver1.0.g606820	transcription factor MYB44-like
VvCabSauv08_H0000F_052.ver1.0.g007140	transcription factor WER-like
VvCabSauv08_H0026F_004.ver1.0.g118600	transcription factor WER-like
VvCabSauv08_P0014F.ver1.0.g340600	transcription initiation factor TFIID subunit 6
VvCabSauv08_P0029F.ver1.0.g387760	transcriptional activator DEMETER-like
VvCabSauv08_P0099F.ver1.0.g488430	transducin family
VvCabSauv08_P0008F.ver1.0.g313480	translocase subunit chloroplastic
VvCabSauv08_P0101F.ver1.0.g490880	transmembrane fragile-X-F-associated
VvCabSauv08_H0175F_004.ver1.0.g237880	transparent testa
VvCabSauv08_P0354F.ver1.0.g599990	transparent testa
VvCabSauv08_H0000F_028.ver1.0.g004950	TRANSPARENT TESTA 16 isoform X1
VvCabSauv08_P0008F.ver1.0.g316490	TRANSPORT INHIBITOR RESPONSE 1-like
VvCabSauv08_P0042F.ver1.0.g415560	TRANSPORT INHIBITOR RESPONSE 1-like
VvCabSauv08_P0121F.ver1.0.g510790	transporter associated with antigen processing 1
VvCabSauv08_P0010F.ver1.0.g327250	trihelix transcription factor ASIL2-like
VvCabSauv08_P0014F.ver1.0.g341130	two pore calcium channel 1
VvCabSauv08_P0022F.ver1.0.g363020	two-component response regulator-like APRR1
VvCabSauv08_P0061F.ver1.0.g442520	two-component response regulator-like APRR7 isoform X1
VvCabSauv08_P0156F.ver1.0.g538510	ubiquinol oxidase 1a
VvCabSauv08_P0011F.ver1.0.g332640	ubiquitin carboxyl-terminal hydrolase 23 isoform X1
VvCabSauv08_P0060F.ver1.0.g439540	ubiquitin ligase SINAT3
VvCabSauv08_P0025F.ver1.0.g373130	ubiquitin-specific protease 23
VvCabSauv08_P0060F.ver1.0.g437290	U-box domain-containing 33
VvCabSauv08_H0005F_001.ver1.0.g055970	UDP-glycosyltransferase 76F1-like
VvCabSauv08_P0034F.ver1.0.g399050	UDP-Glycosyltransferase superfamily
VvCabSauv08_P0352F.ver1.0.g599630	uncharacterized protein LOC109794458, partial
VvCabSauv08_P0497F.ver1.0.g614150	uncharacterized Rho GTPase-activating At5g61530
VvCabSauv08_H0008F_001.ver1.0.g069170	universal stress family
VvCabSauv08_P0008F.ver1.0.g315730	universal stress family
VvCabSauv08_P0037F.ver1.0.g405230	urease accessory G
VvCabSauv08_H0052F_017.ver1.0.g161680	uric acid degradation bifunctional TTL isoform X1
VvCabSauv08_P0065F.ver1.0.g447430	VIN3 1
VvCabSauv08_H0049F_004.ver1.0.g158480	wall-associated kinase family
VvCabSauv08_P0099F.ver1.0.g489360	wall-associated kinase family
VvCabSauv08_P0101F.ver1.0.g491120	wall-associated kinase family
VvCabSauv08_P0101F.ver1.0.g491150	wall-associated kinase family
VvCabSauv08_P0101F.ver1.0.g491180	wall-associated kinase family
VvCabSauv08_P0131F.ver1.0.g521860	wall-associated kinase family
VvCabSauv08_P0206F.ver1.0.g566380	wall-associated kinase family
VvCabSauv08_P0001F.ver1.0.g268120	ycf2 (chloroplast)
VvCabSauv08_P0218F.ver1.0.g570260	zinc finger 830
VvCabSauv08_P0264F.ver1.0.g583090	zinc finger 830
Term GO:0007154
Cell communication
VvCabSauv08_H0102F_003.ver1.0.g204820	12-oxophytodienoate reductase 11
VvCabSauv08_P0099F.ver1.0.g489360	12-oxophytodienoate reductase 11
VvCabSauv08_H0091F_013.ver1.0.g195230	2 -hydroxy isoflavone dihydroflavonol reductase family
VvCabSauv08_P0101F.ver1.0.g490750	20 kDa chloroplastic-like
VvCabSauv08_H0004F_100.ver1.0.g053460	2-oxoisovalerate dehydrogenase subunit alpha
VvCabSauv08_P0008F.ver1.0.g318710	3-ketoacyl- synthase 11
VvCabSauv08_P0008F.ver1.0.g318730	3-ketoacyl- synthase 11-like
VvCabSauv08_H0022F_013.ver1.0.g108470	60S ribosomal L10-like
VvCabSauv08_P0021F.ver1.0.g358630	60S ribosomal L10-like
VvCabSauv08_H0007F_034.ver1.0.g065280	7-hydroxymethyl chlorophyll a chloroplastic
VvCabSauv08_P0022F.ver1.0.g364640	ABI five binding 3
VvCabSauv08_P0000F.ver1.0.g261590	ABSCISIC ACID-INSENSITIVE 5 2
VvCabSauv08_P0003F.ver1.0.g292910	ABSCISIC ACID-INSENSITIVE 5 2
VvCabSauv08_P0161F.ver1.0.g542260	acetyl-coenzyme A chloroplastic glyoxysomal
VvCabSauv08_H0027F_011.ver1.0.g120740	acidic endochitinase-like
VvCabSauv08_H0125F_007.ver1.0.g219700	acidic endochitinase-like
VvCabSauv08_P0126F.ver1.0.g516080	acidic endochitinase-like
VvCabSauv08_P0352F.ver1.0.g599630	acyl-[acyl-carrier- ] chloroplastic
VvCabSauv08_P0113F.ver1.0.g500790	Adaptin ear-binding coat-associated 1 NECAP-1
VvCabSauv08_H0004F_051.ver1.0.g045640	Adipocyte plasma membrane-associated
VvCabSauv08_P0042F.ver1.0.g415560	ADP-ribosylation factor 1
VvCabSauv08_P0026F.ver1.0.g377580	ADP-ribosylation factor 2
VvCabSauv08_P0158F.ver1.0.g539950	ADP-ribosylation factor 8a
VvCabSauv08_H0026F_004.ver1.0.g119140	ADP-ribosylation factor A1D
VvCabSauv08_H0099F_003.ver1.0.g202260	ADP-ribosylation factor-like
VvCabSauv08_P0098F.ver1.0.g487090	ADP-ribosylation factor-like
VvCabSauv08_H0005F_047.ver1.0.g058720	agamous-like MADS-box AGL61
VvCabSauv08_H0006F_034.ver1.0.g062400	agenet domain
VvCabSauv08_P0027F.ver1.0.g379580	aldose 1-epimerase family
VvCabSauv08_H0008F_001.ver1.0.g068660	alpha-amylase precursor
VvCabSauv08_P0008F.ver1.0.g313480	alpha-amylase precursor
VvCabSauv08_P0024F.ver1.0.g371150	anaphase-promoting complex subunit 6
VvCabSauv08_P0014F.ver1.0.g340890	Ankyrin repeat family
VvCabSauv08_P0014F.ver1.0.g341130	Ankyrin repeat family
VvCabSauv08_P0047F.ver1.0.g419940	Ankyrin repeat family
VvCabSauv08_P0047F.ver1.0.g419960	Ankyrin repeat family
VvCabSauv08_P0047F.ver1.0.g419970	Ankyrin repeat family
VvCabSauv08_H0042F_024.ver1.0.g148220	Ankyrin repeat-containing
VvCabSauv08_H0042F_024.ver1.0.g148240	Ankyrin repeat-containing
VvCabSauv08_H0043F_024.ver1.0.g150750	Ankyrin repeat-containing
VvCabSauv08_H0044F_011.ver1.0.g152580	Ankyrin repeat-containing
VvCabSauv08_H0044F_011.ver1.0.g152640	Ankyrin repeat-containing
VvCabSauv08_H0044F_015.ver1.0.g152710	Ankyrin repeat-containing
VvCabSauv08_H0046F_003.ver1.0.g153690	Ankyrin repeat-containing
VvCabSauv08_H0081F_004.ver1.0.g185700	Ankyrin repeat-containing
VvCabSauv08_H0084F_001.ver1.0.g188410	Ankyrin repeat-containing
VvCabSauv08_H0098F_001.ver1.0.g200650	Ankyrin repeat-containing
VvCabSauv08_P0019F.ver1.0.g352990	Ankyrin repeat-containing
VvCabSauv08_P0019F.ver1.0.g353010	Ankyrin repeat-containing
VvCabSauv08_P0019F.ver1.0.g353060	Ankyrin repeat-containing
VvCabSauv08_P0019F.ver1.0.g353080	Ankyrin repeat-containing
VvCabSauv08_P0044F.ver1.0.g416480	Ankyrin repeat-containing
VvCabSauv08_P0044F.ver1.0.g416630	Ankyrin repeat-containing
VvCabSauv08_P0044F.ver1.0.g416640	Ankyrin repeat-containing
VvCabSauv08_P0047F.ver1.0.g419460	Ankyrin repeat-containing
VvCabSauv08_P0047F.ver1.0.g419980	Ankyrin repeat-containing
VvCabSauv08_P0081F.ver1.0.g464390	Ankyrin repeat-containing
VvCabSauv08_P0081F.ver1.0.g464580	Ankyrin repeat-containing
VvCabSauv08_P0081F.ver1.0.g464590	Ankyrin repeat-containing
VvCabSauv08_P0081F.ver1.0.g464780	Ankyrin repeat-containing
VvCabSauv08_P0083F.ver1.0.g465880	Ankyrin repeat-containing
VvCabSauv08_P0137F.ver1.0.g525420	Ankyrin repeat-containing
VvCabSauv08_P0166F.ver1.0.g545390	Ankyrin repeat-containing
VvCabSauv08_P0167F.ver1.0.g545480	Ankyrin repeat-containing
VvCabSauv08_P0263F.ver1.0.g582940	Ankyrin repeat-containing
VvCabSauv08_P0270F.ver1.0.g584320	Ankyrin repeat-containing
VvCabSauv08_P0272F.ver1.0.g584760	Ankyrin repeat-containing
VvCabSauv08_P0300F.ver1.0.g590460	Ankyrin repeat-containing
VvCabSauv08_P0304F.ver1.0.g591760	Ankyrin repeat-containing
VvCabSauv08_P0323F.ver1.0.g594730	Ankyrin repeat-containing
VvCabSauv08_P0323F.ver1.0.g594860	Ankyrin repeat-containing
VvCabSauv08_P0323F.ver1.0.g595000	Ankyrin repeat-containing
VvCabSauv08_P0325F.ver1.0.g595260	Ankyrin repeat-containing
VvCabSauv08_P0358F.ver1.0.g600490	Ankyrin repeat-containing
VvCabSauv08_P0358F.ver1.0.g600510	Ankyrin repeat-containing
VvCabSauv08_P0363F.ver1.0.g601020	Ankyrin repeat-containing
VvCabSauv08_P0625F.ver1.0.g619460	Ankyrin repeat-containing
VvCabSauv08_P0047F.ver1.0.g419830	ankyrin repeat-containing At5g02620-like
VvCabSauv08_P0047F.ver1.0.g419880	ankyrin repeat-containing At5g02620-like
VvCabSauv08_P0047F.ver1.0.g420120	ankyrin repeat-containing At5g02620-like
VvCabSauv08_P0323F.ver1.0.g594780	ankyrin repeat-containing NPR4-like
VvCabSauv08_P0060F.ver1.0.g437040	anthocyanidin 3-O-glucosyltransferase 5-like
VvCabSauv08_P0065F.ver1.0.g446310	apyrase 2-like
VvCabSauv08_P0105F.ver1.0.g496410	aspartate aminotransferase 5
VvCabSauv08_P0171F.ver1.0.g548940	aspartate catalytic chain
VvCabSauv08_P0047F.ver1.0.g420660	autophagy-related 18f-like isoform X1
VvCabSauv08_H0004F_076.ver1.0.g047860	auxin efflux carrier component 8
VvCabSauv08_H0004F_076.ver1.0.g048440	auxin efflux carrier component 8
VvCabSauv08_H0005F_001.ver1.0.g055970	auxin efflux carrier component 8
VvCabSauv08_P0028F.ver1.0.g385360	Auxin response factor 3
VvCabSauv08_P0103F.ver1.0.g493870	auxin response factor 6 family
VvCabSauv08_P0010F.ver1.0.g325150	auxin response factor 8-like
VvCabSauv08_P0008F.ver1.0.g317060	auxin-binding 4
VvCabSauv08_P0202F.ver1.0.g564160	auxin-responsive IAA1-like
VvCabSauv08_H0022F_013.ver1.0.g108920	basic helix-loop-helix (bHLH) DNA-binding superfamily
VvCabSauv08_P0022F.ver1.0.g363820	basic helix-loop-helix (bHLH) DNA-binding superfamily
VvCabSauv08_H0042F_024.ver1.0.g148200	bifunctional nitrilase nitrile hydratase NIT4A
VvCabSauv08_P0011F.ver1.0.g331630	bifunctional riboflavin biosynthesis RIBA chloroplastic-like
VvCabSauv08_P0039F.ver1.0.g409580	bifunctional riboflavin biosynthesis RIBA chloroplastic-like
VvCabSauv08_P0323F.ver1.0.g594720	binding partner of ACD11 1-like isoform X2
VvCabSauv08_H0011F_032.ver1.0.g083740	BNR Asp-box repeat family
VvCabSauv08_P0010F.ver1.0.g324440	brefeldin A-inhibited guanine nucleotide-exchange 5 isoform X1
VvCabSauv08_P0007F.ver1.0.g310510	Bromodomain and PHD finger-containing 3
VvCabSauv08_P0054F.ver1.0.g432560	C2 domain-containing family
VvCabSauv08_H0132F_006.ver1.0.g224460	caffeic acid 3-O-methyltransferase
VvCabSauv08_P0003F.ver1.0.g287580	Calcineurin-like metallo-phosphoesterase superfamily
VvCabSauv08_P0130F.ver1.0.g520080	Calcium-binding EF hand family
VvCabSauv08_P0107F.ver1.0.g497490	calcium-dependent kinase 13
VvCabSauv08_H0027F_024.ver1.0.g121720	calcium-dependent kinase 19
VvCabSauv08_P0003F.ver1.0.g288310	calcium-transporting ATPase plasma membrane-type
VvCabSauv08_P0041F.ver1.0.g411150	carbonic anhydrase family
VvCabSauv08_H0003F_022.ver1.0.g039370	Cation H(+) antiporter 18
VvCabSauv08_P0139F.ver1.0.g526520	cation H(+) antiporter 19-like
VvCabSauv08_P0005F.ver1.0.g301860	CBL-interacting kinase 18-like
VvCabSauv08_P0568F.ver1.0.g617360	CBL-interacting kinase 23 isoform X3
VvCabSauv08_P0014F.ver1.0.g337580	Chromosome-associated kinesin KIF4A
VvCabSauv08_H0091F_013.ver1.0.g195360	cinnamoyl- reductase family
VvCabSauv08_P0065F.ver1.0.g446740	class III homeodomain leucine zipper
VvCabSauv08_P0000F.ver1.0.g261310	clathrin assembly At2g01600
VvCabSauv08_H0023F_025.ver1.0.g112920	cleavage and polyadenylation specificity factor subunit CG7185-like
VvCabSauv08_P0008F.ver1.0.g316490	CW-type zinc-finger
VvCabSauv08_H0005F_054.ver1.0.g059700	cysteine histidine-rich C1 domain
VvCabSauv08_H0001F_068.ver1.0.g021170	cysteine-rich RECEPTOR-like kinase
VvCabSauv08_H0004F_076.ver1.0.g048490	cysteine-rich RECEPTOR-like kinase
VvCabSauv08_H0020F_003.ver1.0.g102050	cysteine-rich RECEPTOR-like kinase
VvCabSauv08_H0132F_006.ver1.0.g224470	cysteine-rich RECEPTOR-like kinase
VvCabSauv08_P0010F.ver1.0.g325770	cysteine-rich RECEPTOR-like kinase
VvCabSauv08_P0019F.ver1.0.g353590	cysteine-rich RECEPTOR-like kinase
VvCabSauv08_P0039F.ver1.0.g409790	cysteine-rich RECEPTOR-like kinase
VvCabSauv08_P0071F.ver1.0.g451830	cysteine-rich RECEPTOR-like kinase
VvCabSauv08_P0131F.ver1.0.g521860	cysteine-rich RECEPTOR-like kinase
VvCabSauv08_P0223F.ver1.0.g571800	cysteine-rich RECEPTOR-like kinase
VvCabSauv08_P0300F.ver1.0.g590450	cysteine-rich RECEPTOR-like kinase
VvCabSauv08_P0000F.ver1.0.g265740	cytochrome P450 family
VvCabSauv08_P0028F.ver1.0.g383050	CYTOPLASMIC_DOMAIN (PHOBIUS)
VvCabSauv08_P0071F.ver1.0.g451840	DA1-related 1-like
VvCabSauv08_P0071F.ver1.0.g451860	DA1-related 1-like
VvCabSauv08_P0098F.ver1.0.g486590	Death-associated kinase 1
VvCabSauv08_P0026F.ver1.0.g375560	defective in cullin neddylation (DUF298)
VvCabSauv08_H0004F_018.ver1.0.g043220	dehydration responsive element binding family
VvCabSauv08_P0298F.ver1.0.g590170	deoxyribodipyrimidine photolyase
VvCabSauv08_P0023F.ver1.0.g365600	developmental SEPALLATA 1-like isoform X1
VvCabSauv08_H0080F_010.ver1.0.g184780	diacylglycerol kinase 5-like
VvCabSauv08_P0015F.ver1.0.g343320	diacylglycerol kinase 5-like
VvCabSauv08_P0024F.ver1.0.g368410	diacylglycerol kinase 5-like
VvCabSauv08_P0039F.ver1.0.g409480	diacylglycerol kinase 5-like
VvCabSauv08_P0079F.ver1.0.g460850	diacylglycerol kinase 5-like
VvCabSauv08_P0080F.ver1.0.g461740	diacylglycerol kinase 5-like
VvCabSauv08_P0560F.ver1.0.g617160	diacylglycerol kinase 5-like
VvCabSauv08_H0011F_016.ver1.0.g081510	dihydroflavonol 4-reductase
VvCabSauv08_P0009F.ver1.0.g322870	dihydroflavonol 4-reductase
VvCabSauv08_H0016F_023.ver1.0.g094140	disease resistance
VvCabSauv08_H0030F_003.ver1.0.g129340	disease resistance
VvCabSauv08_H0030F_003.ver1.0.g129350	disease resistance
VvCabSauv08_H0030F_003.ver1.0.g129400	disease resistance
VvCabSauv08_H0030F_003.ver1.0.g129430	disease resistance
VvCabSauv08_H0030F_003.ver1.0.g129510	disease resistance
VvCabSauv08_H0030F_003.ver1.0.g129520	disease resistance
VvCabSauv08_H0030F_003.ver1.0.g129530	disease resistance
VvCabSauv08_H0030F_005.ver1.0.g129740	disease resistance
VvCabSauv08_H0030F_012.ver1.0.g130110	disease resistance
VvCabSauv08_H0040F_003.ver1.0.g143860	disease resistance
VvCabSauv08_P0016F.ver1.0.g345770	disease resistance
VvCabSauv08_P0025F.ver1.0.g373130	Disease resistance
VvCabSauv08_P0038F.ver1.0.g407350	disease resistance
VvCabSauv08_P0038F.ver1.0.g407410	disease resistance
VvCabSauv08_P0038F.ver1.0.g407500	disease resistance
VvCabSauv08_P0039F.ver1.0.g409320	disease resistance
VvCabSauv08_P0102F.ver1.0.g492640	disease resistance
VvCabSauv08_P0103F.ver1.0.g493770	disease resistance
VvCabSauv08_P0170F.ver1.0.g548280	disease resistance
VvCabSauv08_P0171F.ver1.0.g548870	disease resistance
VvCabSauv08_P0184F.ver1.0.g554690	disease resistance
VvCabSauv08_P0184F.ver1.0.g554730	disease resistance
VvCabSauv08_P0184F.ver1.0.g554780	disease resistance
VvCabSauv08_P0184F.ver1.0.g554830	disease resistance
VvCabSauv08_P0188F.ver1.0.g556790	disease resistance
VvCabSauv08_P0190F.ver1.0.g558040	disease resistance
VvCabSauv08_P0190F.ver1.0.g558150	disease resistance
VvCabSauv08_P0203F.ver1.0.g564840	disease resistance
VvCabSauv08_P0203F.ver1.0.g564850	disease resistance
VvCabSauv08_P0203F.ver1.0.g564900	disease resistance
VvCabSauv08_P0265F.ver1.0.g583430	disease resistance
VvCabSauv08_P0481F.ver1.0.g613060	disease resistance
VvCabSauv08_P0114F.ver1.0.g502660	disease resistance (CC-NBS-LRR class) family
VvCabSauv08_P0125F.ver1.0.g514890	disease resistance (CC-NBS-LRR class) family
VvCabSauv08_P0240F.ver1.0.g576560	disease resistance (CC-NBS-LRR class) family
VvCabSauv08_P0240F.ver1.0.g576650	disease resistance (CC-NBS-LRR class) family
VvCabSauv08_P0240F.ver1.0.g576750	disease resistance (CC-NBS-LRR class) family
VvCabSauv08_P0270F.ver1.0.g584280	disease resistance (CC-NBS-LRR class) family
VvCabSauv08_H0006F_034.ver1.0.g062590	disease resistance (TIR-NBS-LRR class)
VvCabSauv08_H0073F_006.ver1.0.g181350	disease resistance (TIR-NBS-LRR class)
VvCabSauv08_H0073F_006.ver1.0.g181370	disease resistance (TIR-NBS-LRR class)
VvCabSauv08_H0073F_006.ver1.0.g181400	disease resistance (TIR-NBS-LRR class)
VvCabSauv08_P0000F.ver1.0.g256770	disease resistance (TIR-NBS-LRR class)
VvCabSauv08_P0049F.ver1.0.g424040	disease resistance (TIR-NBS-LRR class)
VvCabSauv08_P0049F.ver1.0.g424170	disease resistance (TIR-NBS-LRR class)
VvCabSauv08_P0051F.ver1.0.g426120	disease resistance (TIR-NBS-LRR class)
VvCabSauv08_P0071F.ver1.0.g452240	disease resistance (TIR-NBS-LRR class)
VvCabSauv08_P0073F.ver1.0.g454940	disease resistance (TIR-NBS-LRR class)
VvCabSauv08_P0073F.ver1.0.g455020	disease resistance (TIR-NBS-LRR class)
VvCabSauv08_P0073F.ver1.0.g455580	disease resistance (TIR-NBS-LRR class)
VvCabSauv08_P0165F.ver1.0.g544640	disease resistance (TIR-NBS-LRR class)
VvCabSauv08_P0173F.ver1.0.g550060	disease resistance (TIR-NBS-LRR class)
VvCabSauv08_P0173F.ver1.0.g550160	disease resistance (TIR-NBS-LRR class)
VvCabSauv08_P0182F.ver1.0.g554090	disease resistance (TIR-NBS-LRR class)
VvCabSauv08_P0204F.ver1.0.g565130	disease resistance (TIR-NBS-LRR class)
VvCabSauv08_P0206F.ver1.0.g566380	disease resistance (TIR-NBS-LRR class)
VvCabSauv08_P0224F.ver1.0.g572740	disease resistance (TIR-NBS-LRR class)
VvCabSauv08_P0279F.ver1.0.g585980	disease resistance (TIR-NBS-LRR class)
VvCabSauv08_P0279F.ver1.0.g585990	disease resistance (TIR-NBS-LRR class)
VvCabSauv08_H0005F_054.ver1.0.g059760	disease resistance At1g50180
VvCabSauv08_H0006F_033.ver1.0.g061220	disease resistance At1g50180
VvCabSauv08_P0014F.ver1.0.g340350	disease resistance- dirigent domain
VvCabSauv08_H0125F_007.ver1.0.g219630	disease resistance family
VvCabSauv08_H0201F_016.ver1.0.g241190	disease resistance family
VvCabSauv08_P0188F.ver1.0.g556800	disease resistance family
VvCabSauv08_P0188F.ver1.0.g557200	disease resistance family
VvCabSauv08_P0249F.ver1.0.g578880	disease resistance family
VvCabSauv08_P0265F.ver1.0.g583440	disease resistance family
VvCabSauv08_P0135F.ver1.0.g523820	disease resistance gene NBS-LRR family
VvCabSauv08_P0135F.ver1.0.g523830	disease resistance gene NBS-LRR family
VvCabSauv08_P0135F.ver1.0.g523880	disease resistance gene NBS-LRR family
VvCabSauv08_P0135F.ver1.0.g523890	disease resistance gene NBS-LRR family
VvCabSauv08_P0135F.ver1.0.g524250	disease resistance gene NBS-LRR family
VvCabSauv08_P0248F.ver1.0.g578540	disease resistance gene NBS-LRR family
VvCabSauv08_P0016F.ver1.0.g345530	disease resistance RGA2-like
VvCabSauv08_P0080F.ver1.0.g462450	disease resistance RGA4
VvCabSauv08_P0184F.ver1.0.g554670	disease resistance RGA4
VvCabSauv08_P0325F.ver1.0.g595270	disease resistance RGA4
VvCabSauv08_P0325F.ver1.0.g595280	disease resistance RGA4
VvCabSauv08_P0090F.ver1.0.g477890	disease resistance RGA4
VvCabSauv08_P0090F.ver1.0.g477900	Disease resistance RPM1
VvCabSauv08_P0090F.ver1.0.g477910	Disease resistance RPM1
VvCabSauv08_P0090F.ver1.0.g477930	Disease resistance RPM1
VvCabSauv08_P0092F.ver1.0.g479410	Disease resistance RPM1
VvCabSauv08_P0211F.ver1.0.g567980	Disease resistance RPM1
VvCabSauv08_P0253F.ver1.0.g580390	Disease resistance RPM1
VvCabSauv08_P0161F.ver1.0.g541820	Disease resistance RPM1
VvCabSauv08_P0060F.ver1.0.g437290	disease resistance RPM1-like
VvCabSauv08_H0129F_009.ver1.0.g222470	disease resistance RPM1-like isoform X1
VvCabSauv08_H0129F_009.ver1.0.g222490	disease resistance RPP13 1
VvCabSauv08_P0129F.ver1.0.g519110	disease resistance RPP13 1
VvCabSauv08_P0129F.ver1.0.g519450	disease resistance RPP13 1
VvCabSauv08_H0004F_076.ver1.0.g050180	disease resistance RPP13 1
VvCabSauv08_P0203F.ver1.0.g564830	disease resistance RPP13 4
VvCabSauv08_H0004F_018.ver1.0.g043580	DNA repair
VvCabSauv08_P0061F.ver1.0.g442520	DNA-directed RNA polymerase II subunit 1
VvCabSauv08_P0031F.ver1.0.g393160	DNA-directed RNA polymerase III subunit 1
VvCabSauv08_H0038F_014.ver1.0.g142950	DUF1677 family
VvCabSauv08_P0090F.ver1.0.g477880	DUF3511 domain
VvCabSauv08_H0089F_008.ver1.0.g193460	DUF3685 family
VvCabSauv08_H0023F_025.ver1.0.g113610	DUF3754 family (DUF3754)
VvCabSauv08_P0005F.ver1.0.g297360	Duplicated homeodomain-like superfamily
VvCabSauv08_P0005F.ver1.0.g299530	E3 ubiquitin ligase BIG BROTHER-related-like
VvCabSauv08_P0000F.ver1.0.g258990	E3 ubiquitin- ligase RING1
VvCabSauv08_P0065F.ver1.0.g447770	E3 ubiquitin- ligase SDIR1-like
VvCabSauv08_P0067F.ver1.0.g449280	EG45-like domain containing
VvCabSauv08_P0088F.ver1.0.g474590	EG45-like domain containing
VvCabSauv08_P0087F.ver1.0.g473530	elongation factor
VvCabSauv08_H0065F_003.ver1.0.g176180	Elongator complex 3
VvCabSauv08_P0065F.ver1.0.g446930	embryonic flower 1 (EMF1)
VvCabSauv08_H0015F_008.ver1.0.g091420	embryonic flower 1 (EMF1)
VvCabSauv08_P0173F.ver1.0.g549890	ENHANCED DOWNY MILDEW 2-like isoform X1
VvCabSauv08_P0165F.ver1.0.g544550	ethylene-responsive transcription factor 3-like
VvCabSauv08_P0005F.ver1.0.g298740	ethylene-responsive transcription factor ERF113-like
VvCabSauv08_P0021F.ver1.0.g359290	eukaryotic translation initiation factor 3 subunit F
VvCabSauv08_P0121F.ver1.0.g510790	eukaryotic translation initiation factor-like
VvCabSauv08_H0027F_013.ver1.0.g121290	exocyst complex component SEC6
VvCabSauv08_P0027F.ver1.0.g381450	exonuclease chloroplastic
VvCabSauv08_P0003F.ver1.0.g286200	exonuclease chloroplastic
VvCabSauv08_P0000F.ver1.0.g258520	expansin-like B1
VvCabSauv08_H0023F_011.ver1.0.g112510	F-box kelch-repeat plant
VvCabSauv08_P0008F.ver1.0.g315730	flavonoid hydroxylase
VvCabSauv08_P0009F.ver1.0.g322580	flowering time control FCA
VvCabSauv08_H0004F_090.ver1.0.g051080	Flowering time control FCA
VvCabSauv08_P0141F.ver1.0.g528400	folate transporter chloroplastic
VvCabSauv08_H0006F_034.ver1.0.g062490	FRS (FAR1 Related Sequences) transcription factor family
VvCabSauv08_H0113F_005.ver1.0.g211060	functional resistance
VvCabSauv08_P0028F.ver1.0.g385820	gamma-tonoplast intrinsic 2
VvCabSauv08_P0030F.ver1.0.g391680	GDSL-like lipase acylhydrolase
VvCabSauv08_P0414F.ver1.0.g606820	germin 1
VvCabSauv08_P0218F.ver1.0.g570260	glucan synthase-like 4
VvCabSauv08_P0099F.ver1.0.g488270	glucosyltransferase family
VvCabSauv08_P0021F.ver1.0.g359910	glutamate dehydrogenase 2
VvCabSauv08_P0021F.ver1.0.g359950	Glutamate receptor
VvCabSauv08_P0021F.ver1.0.g360000	Glutamate receptor
VvCabSauv08_P0101F.ver1.0.g490310	Glutamate receptor
VvCabSauv08_P0225F.ver1.0.g573060	glutamate receptor
VvCabSauv08_P0024F.ver1.0.g370190	Glutamate receptor
VvCabSauv08_P0024F.ver1.0.g370610	glutamate receptor -like
VvCabSauv08_P0070F.ver1.0.g451180	glutamate receptor -like
VvCabSauv08_P0014F.ver1.0.g339740	glutamate receptor -like isoform X1
VvCabSauv08_H0018F_007.ver1.0.g096070	Glutamate receptor precursor family
VvCabSauv08_P0002F.ver1.0.g275840	glutathione S-transferase
VvCabSauv08_P0081F.ver1.0.g464070	glycerol-3-phosphate chloroplastic
VvCabSauv08_P0008F.ver1.0.g317870	glycoside hydrolase family 1
VvCabSauv08_H0047F_007.ver1.0.g155100	GPI transamidase component PIG-T
VvCabSauv08_H0047F_007.ver1.0.g155250	G-type lectin S-receptor-like serine threonine- kinase
VvCabSauv08_H0047F_023.ver1.0.g155980	G-type lectin S-receptor-like serine threonine- kinase
VvCabSauv08_P0024F.ver1.0.g368260	G-type lectin S-receptor-like serine threonine- kinase
VvCabSauv08_P0047F.ver1.0.g420840	G-type lectin S-receptor-like serine threonine- kinase
VvCabSauv08_P0047F.ver1.0.g420930	G-type lectin S-receptor-like serine threonine- kinase
VvCabSauv08_P0047F.ver1.0.g421300	G-type lectin S-receptor-like serine threonine- kinase
VvCabSauv08_P0085F.ver1.0.g471120	G-type lectin S-receptor-like serine threonine- kinase
VvCabSauv08_P0198F.ver1.0.g561830	G-type lectin S-receptor-like serine threonine- kinase
VvCabSauv08_P0028F.ver1.0.g383170	G-type lectin S-receptor-like serine threonine- kinase At1g67520 isoform X1
VvCabSauv08_P0104F.ver1.0.g495540	G-type lectin S-receptor-like serine threonine- kinase RKS1
VvCabSauv08_P0014F.ver1.0.g338120	G-type lectin S-receptor-like serine threonine- kinase SD2-5
VvCabSauv08_P0014F.ver1.0.g338800	G-type lectin S-receptor-like Serine Threonine-kinase
VvCabSauv08_P0028F.ver1.0.g383070	G-type lectin S-receptor-like Serine Threonine-kinase
VvCabSauv08_P0028F.ver1.0.g383080	G-type lectin S-receptor-like Serine Threonine-kinase
VvCabSauv08_P0028F.ver1.0.g383110	G-type lectin S-receptor-like Serine Threonine-kinase
VvCabSauv08_P0028F.ver1.0.g384690	G-type lectin S-receptor-like Serine Threonine-kinase
VvCabSauv08_P0375F.ver1.0.g602500	G-type lectin S-receptor-like Serine Threonine-kinase
VvCabSauv08_P0010F.ver1.0.g323070	G-type lectin S-receptor-like Serine Threonine-kinase
VvCabSauv08_P0008F.ver1.0.g318860	guanine nucleotide exchange factor SPIKE 1 isoform X1
VvCabSauv08_P0204F.ver1.0.g565080	Guanylate-binding family
VvCabSauv08_H0058F_027.ver1.0.g167690	Hexokinase 1 family
VvCabSauv08_P0000F.ver1.0.g264230	hippocampus abundant transcript
VvCabSauv08_P0019F.ver1.0.g352960	Histone chaperone ASF1B
VvCabSauv08_P0047F.ver1.0.g419810	homeodomain family
VvCabSauv08_P0083F.ver1.0.g466430	homeodomain GLABROUS 2
VvCabSauv08_P0049F.ver1.0.g423950	HXXXD-type acyl-transferase family
VvCabSauv08_P0090F.ver1.0.g477820	hypothetical protein CICLE_v10000206mg
VvCabSauv08_P0129F.ver1.0.g519470	hypothetical protein CICLE_v10019428mg
VvCabSauv08_H0073F_006.ver1.0.g181390	hypothetical protein CICLE_v10023525mg, partial
VvCabSauv08_H0073F_006.ver1.0.g181360	hypothetical protein CICLE_v10023938mg
VvCabSauv08_H0079F_006.ver1.0.g183290	hypothetical protein CICLE_v10024297mg, partial
VvCabSauv08_P0214F.ver1.0.g568620	hypothetical protein CICLE_v10024297mg, partial
VvCabSauv08_P0350F.ver1.0.g599330	hypothetical protein CICLE_v10024297mg, partial
VvCabSauv08_H0102F_003.ver1.0.g205090	hypothetical protein CICLE_v10024544mg, partial
VvCabSauv08_P0338F.ver1.0.g597820	hypothetical protein CICLE_v10025016mg
VvCabSauv08_P0049F.ver1.0.g423940	hypothetical protein CICLE_v10030529mg
VvCabSauv08_P0014F.ver1.0.g336370	hypothetical protein L484_003293
VvCabSauv08_P0008F.ver1.0.g318870	hypothetical protein L484_017726
VvCabSauv08_P0008F.ver1.0.g319120	hypothetical protein MICPUN_57834
VvCabSauv08_P0003F.ver1.0.g290080	hypothetical protein MICPUN_57834
VvCabSauv08_P0024F.ver1.0.g370160	hypothetical protein PHAVU_001G027800g
VvCabSauv08_H0014F_032.ver1.0.g088830	hypothetical protein POPTR_0004s20000g
VvCabSauv08_H0130F_007.ver1.0.g223750	hypothetical protein POPTR_0004s20690g
VvCabSauv08_P0130F.ver1.0.g519990	hypothetical protein POPTR_0004s20690g
VvCabSauv08_P0049F.ver1.0.g424190	hypothetical protein POPTR_0004s20690g
VvCabSauv08_P0088F.ver1.0.g473760	hypothetical protein POPTR_0019s00880g, partial
VvCabSauv08_P0165F.ver1.0.g544770	hypothetical protein POPTR_0019s02990g, partial
VvCabSauv08_H0129F_009.ver1.0.g222500	hypothetical protein POPTR_0019s098402g, partial
VvCabSauv08_P0462F.ver1.0.g611360	hypothetical protein PRUPE_ppa000343mg
VvCabSauv08_P0129F.ver1.0.g519460	hypothetical protein PRUPE_ppa020157mg, partial
VvCabSauv08_P0049F.ver1.0.g424240	hypothetical protein PRUPE_ppa020745mg
VvCabSauv08_P0129F.ver1.0.g519150	hypothetical protein PRUPE_ppa022336mg
VvCabSauv08_P0071F.ver1.0.g452120	hypothetical protein PRUPE_ppa024822mg
VvCabSauv08_P0015F.ver1.0.g343650	hypothetical protein PRUPE_ppa024831mg, partial
VvCabSauv08_P0071F.ver1.0.g452430	hypothetical protein PRUPE_ppa1027179mg, partial
VvCabSauv08_P0173F.ver1.0.g550240	hypothetical protein PRUPE_ppb015618mg
VvCabSauv08_P0173F.ver1.0.g550250	hypothetical protein PRUPE_ppb015618mg
VvCabSauv08_P0173F.ver1.0.g550500	hypothetical protein PRUPE_ppb015618mg
VvCabSauv08_H0052F_017.ver1.0.g161680	hypothetical protein PRUPE_ppb015618mg
VvCabSauv08_P0007F.ver1.0.g311570	hypothetical protein SELMODRAFT_444550
VvCabSauv08_P0018F.ver1.0.g352040	hypothetical protein SELMODRAFT_444550
VvCabSauv08_P0014F.ver1.0.g340160	importin alpha-1 subunit family
VvCabSauv08_P0028F.ver1.0.g386020	integral membrane family
VvCabSauv08_H0030F_005.ver1.0.g129780	KDEL-tailed cysteine endopeptidase CEP1
VvCabSauv08_P0008F.ver1.0.g318700	kelch repeat-containing F-box family
VvCabSauv08_P0092F.ver1.0.g479550	kinase superfamily
VvCabSauv08_P0216F.ver1.0.g569910	kinase superfamily
VvCabSauv08_H0089F_008.ver1.0.g193480	late embryogenesis abundant domain-containing family
VvCabSauv08_H0029F_011.ver1.0.g127100	light-mediated development DET1
VvCabSauv08_P0027F.ver1.0.g381480	linoleate 13S-lipoxygenase 2- chloroplastic-like
VvCabSauv08_P0027F.ver1.0.g381500	linoleate 13S-lipoxygenase 2- chloroplastic-like
VvCabSauv08_P0027F.ver1.0.g382430	linoleate 13S-lipoxygenase 2- chloroplastic-like
VvCabSauv08_P0028F.ver1.0.g384760	linoleate 13S-lipoxygenase 2- chloroplastic-like
VvCabSauv08_P0101F.ver1.0.g490880	linoleate 13S-lipoxygenase 3- chloroplastic-like
VvCabSauv08_P0114F.ver1.0.g503010	lipase family
VvCabSauv08_P0148F.ver1.0.g532840	lipoamide acyltransferase component of branched-chain alpha-keto acid dehydrogenase mitochondrial
VvCabSauv08_P0203F.ver1.0.g564740	LRR and NB-ARC domain disease resistance
VvCabSauv08_P0026F.ver1.0.g377400	LRR receptor-like kinase
VvCabSauv08_H0127F_013.ver1.0.g221540	LRR receptor-like kinase family
VvCabSauv08_H0022F_033.ver1.0.g111390	LRR receptor-like serine threonine- kinase
VvCabSauv08_P0022F.ver1.0.g364360	LRR receptor-like serine threonine- kinase FEI 1
VvCabSauv08_P0129F.ver1.0.g519080	LRR receptor-like serine threonine- kinase FEI 1
VvCabSauv08_P0020F.ver1.0.g358010	L-type lectin-domain containing receptor kinase -like
VvCabSauv08_H0000F_028.ver1.0.g004950	MADS-box 5
VvCabSauv08_P0001F.ver1.0.g268120	MADS-box CMB1-like
VvCabSauv08_P0259F.ver1.0.g581620	MADS-box transcription factor 6
VvCabSauv08_H0020F_009.ver1.0.g103200	mannan endo-1,4-beta-mannosidase 5-like
VvCabSauv08_P0020F.ver1.0.g356560	Mannosyl-oligosaccharide glucosidase
VvCabSauv08_P0354F.ver1.0.g599990	Mannosyl-oligosaccharide glucosidase
VvCabSauv08_P0011F.ver1.0.g332640	MAP kinase kinase kinase
VvCabSauv08_P0010F.ver1.0.g327250	mediator of RNA polymerase II transcription subunit 19a-like isoform X1
VvCabSauv08_P0014F.ver1.0.g336780	meiotic nuclear division 1 homolog isoform X1
VvCabSauv08_P0011F.ver1.0.g332590	metal ion-binding
VvCabSauv08_H0019F_015.ver1.0.g099960	methyl jasmonate esterase
VvCabSauv08_H0009F_017.ver1.0.g076600	Mitochondrial Rho GTPase 1
VvCabSauv08_P0009F.ver1.0.g320110	MITOFERRINLIKE chloroplastic
VvCabSauv08_P0003F.ver1.0.g286390	MITOFERRINLIKE chloroplastic
VvCabSauv08_H0013F_015.ver1.0.g085380	Mitogen-activated kinase kinase kinase A
VvCabSauv08_P0000F.ver1.0.g256240	mobidb-lite (MOBIDB_LITE)
VvCabSauv08_H0013F_015.ver1.0.g085190	mobidb-lite (MOBIDB_LITE)
VvCabSauv08_H0073F_006.ver1.0.g181430	mobidb-lite (MOBIDB_LITE), mobidb-lite (MOBIDB_LITE)
VvCabSauv08_P0017F.ver1.0.g347400	mobidb-lite (MOBIDB_LITE), mobidb-lite (MOBIDB_LITE)
VvCabSauv08_P0024F.ver1.0.g367950	mobidb-lite (MOBIDB_LITE),
VvCabSauv08_H0089F_008.ver1.0.g193510	multidrug resistance ABC transporter family
VvCabSauv08_P0006F.ver1.0.g302720	myosin heavy chain kinase B
VvCabSauv08_P0020F.ver1.0.g358080	N-(5-phosphoribosyl)anthranilate isomerase
VvCabSauv08_P0026F.ver1.0.g375810	NADH dehydrogenase [ubiquinone] 1 alpha subcomplex subunit 2
VvCabSauv08_P0022F.ver1.0.g363600	NAP1-related 2-like isoform X1
VvCabSauv08_P0088F.ver1.0.g474750	NAP1-related 2-like isoform X2
VvCabSauv08_P0088F.ver1.0.g474780	NB-ARC domain disease resistance
VvCabSauv08_P0088F.ver1.0.g475040	NB-ARC domain disease resistance
VvCabSauv08_H0129F_009.ver1.0.g222440	NB-ARC domain disease resistance
VvCabSauv08_P0170F.ver1.0.g547900	NB-ARC domain-containing disease resistance
VvCabSauv08_P0142F.ver1.0.g528410	NB-ARC domain-containing disease resistance
VvCabSauv08_P0170F.ver1.0.g547910	NBS-like resistance family
VvCabSauv08_P0170F.ver1.0.g548220	NBS-like resistance family
VvCabSauv08_P0194F.ver1.0.g559640	NBS-like resistance family
VvCabSauv08_P0240F.ver1.0.g576540	NBS-like resistance family
VvCabSauv08_H0091F_013.ver1.0.g195330	NBS-like resistance family
VvCabSauv08_H0091F_013.ver1.0.g195340	NBS-LRR resistance gene ARGH30
VvCabSauv08_H0091F_013.ver1.0.g195410	NBS-LRR resistance gene ARGH30
VvCabSauv08_H0091F_015.ver1.0.g195670	NBS-LRR resistance gene ARGH30
VvCabSauv08_P0092F.ver1.0.g479580	NBS-LRR resistance gene ARGH30
VvCabSauv08_P0092F.ver1.0.g479610	NBS-LRR resistance gene ARGH30
VvCabSauv08_P0093F.ver1.0.g480850	NBS-LRR resistance gene ARGH30
VvCabSauv08_P0097F.ver1.0.g486260	NBS-LRR resistance gene ARGH30
VvCabSauv08_P0124F.ver1.0.g513980	NBS-LRR resistance gene ARGH30
VvCabSauv08_P0135F.ver1.0.g523790	NBS-LRR resistance gene ARGH30
VvCabSauv08_P0142F.ver1.0.g528730	NBS-LRR resistance gene ARGH30
VvCabSauv08_P0142F.ver1.0.g529020	NBS-LRR resistance gene ARGH30
VvCabSauv08_P0142F.ver1.0.g529040	NBS-LRR resistance gene ARGH30
VvCabSauv08_P0142F.ver1.0.g529080	NBS-LRR resistance gene ARGH30
VvCabSauv08_P0142F.ver1.0.g529100	NBS-LRR resistance gene ARGH30
VvCabSauv08_P0142F.ver1.0.g529140	NBS-LRR resistance gene ARGH30
VvCabSauv08_P0142F.ver1.0.g529160	NBS-LRR resistance gene ARGH30
VvCabSauv08_P0142F.ver1.0.g529280	NBS-LRR resistance gene ARGH30
VvCabSauv08_P0142F.ver1.0.g529300	NBS-LRR resistance gene ARGH30
VvCabSauv08_P0142F.ver1.0.g529310	NBS-LRR resistance gene ARGH30
VvCabSauv08_P0142F.ver1.0.g529350	NBS-LRR resistance gene ARGH30
VvCabSauv08_P0144F.ver1.0.g530600	NBS-LRR resistance gene ARGH30
VvCabSauv08_P0154F.ver1.0.g537740	NBS-LRR resistance gene ARGH30
VvCabSauv08_P0154F.ver1.0.g537770	NBS-LRR resistance gene ARGH30
VvCabSauv08_P0156F.ver1.0.g538510	NBS-LRR resistance gene ARGH30
VvCabSauv08_P0358F.ver1.0.g600480	NBS-LRR resistance gene ARGH30
VvCabSauv08_P0432F.ver1.0.g608540	NBS-LRR resistance gene ARGH30
VvCabSauv08_P0625F.ver1.0.g619490	NBS-LRR resistance gene ARGH30
VvCabSauv08_P0648F.ver1.0.g620150	NBS-LRR resistance gene ARGH30
VvCabSauv08_H0002F_098.ver1.0.g033060	NBS-LRR resistance gene ARGH30
VvCabSauv08_P0129F.ver1.0.g519140	NBS-LRR resistance gene ARGH35
VvCabSauv08_P0190F.ver1.0.g557980	NBS-LRR type disease resistance
VvCabSauv08_P0008F.ver1.0.g318450	NEP-interacting (DUF239)
VvCabSauv08_P0114F.ver1.0.g502780	NF-kappa-B-activating -like
VvCabSauv08_P0096F.ver1.0.g484850	Nodulin 3 family
VvCabSauv08_H0034F_028.ver1.0.g135650	NON_CYTOPLASMIC_DOMAIN (PHOBIUS)
VvCabSauv08_P0203F.ver1.0.g564550	non-lysosomal glucosylceramidase-like
VvCabSauv08_H0105F_014.ver1.0.g207380	non-specific phospholipase C4-like
VvCabSauv08_P0018F.ver1.0.g349290	NRAMP metal ion transporter 6
VvCabSauv08_H0089F_008.ver1.0.g193440	NUCLEAR FUSION DEFECTIVE chloroplastic mitochondrial-like isoform X2
VvCabSauv08_P0014F.ver1.0.g337490	nuclear transcription factor Y
VvCabSauv08_H0065F_003.ver1.0.g175990	nuclear transcription factor Y
VvCabSauv08_H0201F_016.ver1.0.g241200	nuclear transcription factor Y subunit B-1
VvCabSauv08_P0014F.ver1.0.g336880	nucleolar GTP-binding 1-like
VvCabSauv08_H0030F_003.ver1.0.g129280	nudix hydrolase 2-like
VvCabSauv08_P0014F.ver1.0.g340600	O-fucosyltransferase family
VvCabSauv08_P0021F.ver1.0.g359080	O-fucosyltransferase family
VvCabSauv08_P0029F.ver1.0.g387760	O-fucosyltransferase family
VvCabSauv08_P0034F.ver1.0.g399050	O-fucosyltransferase family
VvCabSauv08_H0242F_004.ver1.0.g244450	O-fucosyltransferase family
VvCabSauv08_H0282F_007.ver1.0.g246570	O-Glycosyl hydrolases family 17
VvCabSauv08_P0057F.ver1.0.g434570	O-Glycosyl hydrolases family 17
VvCabSauv08_H0084F_001.ver1.0.g188720	oligopeptide transporter 3
VvCabSauv08_P0025F.ver1.0.g373210	omega-3 fatty acid chloroplastic-like
VvCabSauv08_P0279F.ver1.0.g585970	omega-6 fatty acid chloroplastic
VvCabSauv08_P0000F.ver1.0.g258220	orf147 (mitochondrion)
VvCabSauv08_P0022F.ver1.0.g361880	paired amphipathic helix SIN3
VvCabSauv08_H0008F_001.ver1.0.g069170	Pantothenate kinase 2
VvCabSauv08_P0041F.ver1.0.g413550	pathogenesis-related STH-2-like
VvCabSauv08_P0253F.ver1.0.g580710	pentatricopeptide (PPR) repeat
VvCabSauv08_H0061F_013.ver1.0.g172900	pentatricopeptide repeat-containing At1g71420
VvCabSauv08_P0061F.ver1.0.g442450	pentatricopeptide repeat-containing mitochondrial
VvCabSauv08_P0024F.ver1.0.g370620	pentatricopeptide repeat-containing mitochondrial
VvCabSauv08_P0024F.ver1.0.g370670	peptide N-acetyl-beta-D-glucosaminyl asparaginase amidase A
VvCabSauv08_P0088F.ver1.0.g475310	peptide-N4-(N-acetyl-beta-glucosaminyl)asparagine amidase A-like
VvCabSauv08_H0032F_002.ver1.0.g132330	peptidyl-prolyl cis-trans isomerase E
VvCabSauv08_P0000F.ver1.0.g265690	PHD finger family
VvCabSauv08_P0007F.ver1.0.g311320	PHLOEM PROTEIN 2-LIKE A9-like
VvCabSauv08_P0028F.ver1.0.g386080	Phosphatidylinositol 3- and 4-kinase family
VvCabSauv08_H0004F_018.ver1.0.g043820	phosphatidylinositol 4-phosphate 5-kinase MSS4
VvCabSauv08_P0115F.ver1.0.g504480	phospholipase D delta
VvCabSauv08_H0098F_001.ver1.0.g200770	Phospholipase D p1
VvCabSauv08_P0134F.ver1.0.g523610	Phosphoribulokinase family
VvCabSauv08_P0117F.ver1.0.g508190	Phytochrome E
VvCabSauv08_H0047F_007.ver1.0.g155080	phytochromobilin:ferredoxin chloroplastic isoform X1
VvCabSauv08_P0153F.ver1.0.g535940	plastidal glycolate glycerate translocator chloroplastic
VvCabSauv08_P0003F.ver1.0.g291750	PLATZ transcription factor family
VvCabSauv08_P0014F.ver1.0.g337590	pleckstrin homology domain-containing family
VvCabSauv08_P0014F.ver1.0.g338050	polygalacturonase precursor
VvCabSauv08_P0022F.ver1.0.g364060	polygalacturonase precursor
VvCabSauv08_P0034F.ver1.0.g398250	probable aldehyde dehydrogenase
VvCabSauv08_H0018F_013.ver1.0.g096620	probable fructokinase- chloroplastic
VvCabSauv08_H0073F_006.ver1.0.g181290	probable linoleate 9S-lipoxygenase 5
VvCabSauv08_P0093F.ver1.0.g481400	probable LL-diaminopimelate chloroplastic
VvCabSauv08_H0026F_004.ver1.0.g118600	probable manganese-transporting ATPase PDR2
VvCabSauv08_P0000F.ver1.0.g260730	probable NAD(P)H dehydrogenase (quinone) FQR1-like 1
VvCabSauv08_P0020F.ver1.0.g358070	probable NAD(P)H-dependent oxidoreductase 1
VvCabSauv08_H0102F_003.ver1.0.g205010	probable phosphatase 2C 39
VvCabSauv08_P0086F.ver1.0.g472680	probable phosphatase 2C 44
VvCabSauv08_P0000F.ver1.0.g256650	probable serine threonine kinase IREH1
VvCabSauv08_H0002F_028.ver1.0.g025810	probable serine threonine- kinase PIX7
VvCabSauv08_H0066F_003.ver1.0.g177130	probable UDP-N-acetylglucosamine--peptide N-acetylglucosaminyltransferase SPINDLY
VvCabSauv08_H0066F_003.ver1.0.g177050	Proline iminopeptidase
VvCabSauv08_P0065F.ver1.0.g447430	PXMP2 4 family 2
VvCabSauv08_P0005F.ver1.0.g300870	PXMP2 4 family 2
VvCabSauv08_P0219F.ver1.0.g570630	RAB GTPase A5B
VvCabSauv08_H0105F_014.ver1.0.g207660	ralf-like 33
VvCabSauv08_P0003F.ver1.0.g288200	RAN BINDING 1
VvCabSauv08_P0001F.ver1.0.g272460	receptor kinase 1
VvCabSauv08_H0225F_002.ver1.0.g243490	receptor kinase 1 isoform X1
VvCabSauv08_P0024F.ver1.0.g368050	receptor kinase At4g00960
VvCabSauv08_P0024F.ver1.0.g368060	receptor-like serine threonine- kinase SD1-8
VvCabSauv08_P0047F.ver1.0.g420970	receptor-like serine threonine- kinase SD1-8
VvCabSauv08_H0061F_002.ver1.0.g171610	receptor-like serine threonine- kinase SD1-8
VvCabSauv08_H0073F_006.ver1.0.g181330	Retrovirus-related Pol poly from transposon TNT 1-94
VvCabSauv08_P0002F.ver1.0.g275550	Retrovirus-related Pol poly from transposon TNT 1-94
VvCabSauv08_P0009F.ver1.0.g319860	Retrovirus-related Pol poly from transposon TNT 1-94
VvCabSauv08_P0016F.ver1.0.g346000	Retrovirus-related Pol poly from transposon TNT 1-94
VvCabSauv08_P0029F.ver1.0.g387610	Retrovirus-related Pol poly from transposon TNT 1-94
VvCabSauv08_P0130F.ver1.0.g521230	Retrovirus-related Pol poly from transposon TNT 1-94
VvCabSauv08_P0154F.ver1.0.g537790	Retrovirus-related Pol poly from transposon TNT 1-94
VvCabSauv08_P0029F.ver1.0.g388810	Retrovirus-related Pol poly from transposon TNT 1-94
VvCabSauv08_P0118F.ver1.0.g508860	rho GTPase-activating 5-like
VvCabSauv08_H0052F_017.ver1.0.g161630	Rho GTPase-activating gacQ
VvCabSauv08_H0004F_076.ver1.0.g049820	ribulose bisphosphate carboxylase oxygenase chloroplastic isoform X1
VvCabSauv08_P0026F.ver1.0.g375160	RNA polymerase II C-terminal domain phosphatase-like 4
VvCabSauv08_P0022F.ver1.0.g360730	RNA polymerase II C-terminal domain phosphatase-like 4
VvCabSauv08_P0024F.ver1.0.g370760	RNA polymerase II subunit A C-terminal domain phosphatase SSU72-like
VvCabSauv08_H0004F_018.ver1.0.g043560	RNase P Rpr2 Rpp21 subunit domain
VvCabSauv08_H0004F_076.ver1.0.g049930	salicylate carboxymethyltransferase-like
VvCabSauv08_P0007F.ver1.0.g310980	salicylate carboxymethyltransferase-like
VvCabSauv08_P0009F.ver1.0.g322630	salicylate carboxymethyltransferase-like
VvCabSauv08_H0159F_003.ver1.0.g234560	salicylate carboxymethyltransferase-like
VvCabSauv08_P0079F.ver1.0.g460720	SENESCENCE-ASSOCIATED GENE mitochondrial-like
VvCabSauv08_P0117F.ver1.0.g507720	serine carboxypeptidase
VvCabSauv08_P0317F.ver1.0.g593700	serine threonine- kinase
VvCabSauv08_P0026F.ver1.0.g377490	serine threonine- kinase D6PKL1-like
VvCabSauv08_P0008F.ver1.0.g317040	serine threonine- kinase fray2 isoform X1
VvCabSauv08_P0037F.ver1.0.g404540	Serine threonine- phosphatase BSL1
VvCabSauv08_H0129F_009.ver1.0.g222460	SET domain group 26
VvCabSauv08_H0004F_090.ver1.0.g051920	short-chain dehydrogenase reductase
VvCabSauv08_P0022F.ver1.0.g363020	SIGNAL_PEPTIDE_C_REGION (PHOBIUS)
VvCabSauv08_H0049F_003.ver1.0.g158070	SIN3-like 3
VvCabSauv08_P0028F.ver1.0.g383180	S-locus kinase
VvCabSauv08_P0033F.ver1.0.g397960	S-locus lectin kinase family
VvCabSauv08_H0153F_001.ver1.0.g232480	S-locus lectin kinase family
VvCabSauv08_P0028F.ver1.0.g385190	small G family family
VvCabSauv08_P0007F.ver1.0.g312210	SMG7L-like isoform X1
VvCabSauv08_P0000F.ver1.0.g259730	sorting nexin carboxy-terminal
VvCabSauv08_P0116F.ver1.0.g506740	sphere organelles family
VvCabSauv08_H0015F_018.ver1.0.g092100	SPX domain-containing 3-like
VvCabSauv08_P0131F.ver1.0.g521690	stearoyl-[acyl-carrier- ] 9- chloroplastic
VvCabSauv08_H0124F_001.ver1.0.g218640	succinate dehydrogenase assembly factor mitochondrial
VvCabSauv08_P0010F.ver1.0.g323060	Sucrose synthase 2
VvCabSauv08_H0016F_014.ver1.0.g093190	sugar transporter ERD6-like 6
VvCabSauv08_P0015F.ver1.0.g343780	SUPPRESSOR OF npr1- CONSTITUTIVE 1
VvCabSauv08_P0253F.ver1.0.g580430	SUPPRESSOR OF npr1- CONSTITUTIVE 1
VvCabSauv08_P0253F.ver1.0.g580590	SUPPRESSOR OF npr1- CONSTITUTIVE 1
VvCabSauv08_P0578F.ver1.0.g617740	SUPPRESSOR OF npr1- CONSTITUTIVE 1
VvCabSauv08_H0114F_004.ver1.0.g212630	SUPPRESSOR OF npr1- CONSTITUTIVE 1
VvCabSauv08_P0002F.ver1.0.g277770	survival -like phosphatase nucleotidase
VvCabSauv08_H0089F_008.ver1.0.g194460	syntaxin family
VvCabSauv08_H0004F_076.ver1.0.g047720	thioesterase family
VvCabSauv08_H0014F_035.ver1.0.g089280	thioredoxin reductase NTRB-like
VvCabSauv08_H0004F_018.ver1.0.g044080	THYLAKOID chloroplastic-like
VvCabSauv08_P0037F.ver1.0.g405230	TIFY 5A-like
VvCabSauv08_P0279F.ver1.0.g586050	TIFY 5A-like
VvCabSauv08_H0006F_034.ver1.0.g062440	TIR-NBS-LRR type disease resistance
VvCabSauv08_H0015F_018.ver1.0.g092030	TMV resistance N
VvCabSauv08_H0019F_015.ver1.0.g100190	TMV resistance N
VvCabSauv08_H0044F_011.ver1.0.g152550	TMV resistance N
VvCabSauv08_H0175F_004.ver1.0.g237880	TMV resistance N
VvCabSauv08_P0016F.ver1.0.g344710	TMV resistance N
VvCabSauv08_P0019F.ver1.0.g353610	TMV resistance N
VvCabSauv08_P0020F.ver1.0.g355860	TMV resistance N
VvCabSauv08_P0049F.ver1.0.g424630	TMV resistance N
VvCabSauv08_P0071F.ver1.0.g451870	TMV resistance N
VvCabSauv08_P0071F.ver1.0.g452080	TMV resistance N
VvCabSauv08_P0073F.ver1.0.g454880	TMV resistance N
VvCabSauv08_P0160F.ver1.0.g541310	TMV resistance N
VvCabSauv08_P0165F.ver1.0.g544790	TMV resistance N
VvCabSauv08_P0166F.ver1.0.g545190	TMV resistance N
VvCabSauv08_P0173F.ver1.0.g549930	TMV resistance N
VvCabSauv08_P0173F.ver1.0.g550360	TMV resistance N
VvCabSauv08_P0173F.ver1.0.g550380	TMV resistance N
VvCabSauv08_P0173F.ver1.0.g550490	TMV resistance N
VvCabSauv08_P0173F.ver1.0.g550550	TMV resistance N
VvCabSauv08_P0249F.ver1.0.g578860	TMV resistance N
VvCabSauv08_P0282F.ver1.0.g586830	TMV resistance N
VvCabSauv08_P0345F.ver1.0.g598610	TMV resistance N
VvCabSauv08_P0423F.ver1.0.g607920	TMV resistance N
VvCabSauv08_P0430F.ver1.0.g608300	TMV resistance N
VvCabSauv08_H0006F_034.ver1.0.g062460	TMV resistance N
VvCabSauv08_H0006F_034.ver1.0.g062480	TMV resistance N-like
VvCabSauv08_H0049F_004.ver1.0.g158480	TMV resistance N-like
VvCabSauv08_H0242F_004.ver1.0.g244420	TMV resistance N-like
VvCabSauv08_P0007F.ver1.0.g309640	TMV resistance N-like
VvCabSauv08_P0019F.ver1.0.g353640	TMV resistance N-like
VvCabSauv08_P0034F.ver1.0.g398490	TMV resistance N-like
VvCabSauv08_P0049F.ver1.0.g424560	TMV resistance N-like
VvCabSauv08_P0071F.ver1.0.g451970	TMV resistance N-like
VvCabSauv08_P0071F.ver1.0.g452070	TMV resistance N-like
VvCabSauv08_P0071F.ver1.0.g452580	TMV resistance N-like
VvCabSauv08_P0073F.ver1.0.g455480	TMV resistance N-like
VvCabSauv08_P0078F.ver1.0.g459940	TMV resistance N-like
VvCabSauv08_P0173F.ver1.0.g550400	TMV resistance N-like
VvCabSauv08_P0175F.ver1.0.g551210	TMV resistance N-like
VvCabSauv08_P0225F.ver1.0.g573100	TMV resistance N-like
VvCabSauv08_P0225F.ver1.0.g573130	TMV resistance N-like
VvCabSauv08_P0237F.ver1.0.g575940	TMV resistance N-like
VvCabSauv08_P0264F.ver1.0.g583090	TMV resistance N-like
VvCabSauv08_P0282F.ver1.0.g586810	TMV resistance N-like
VvCabSauv08_P0345F.ver1.0.g598550	TMV resistance N-like
VvCabSauv08_P0497F.ver1.0.g614150	TMV resistance N-like
VvCabSauv08_P0071F.ver1.0.g451850	TMV resistance N-like
VvCabSauv08_P0173F.ver1.0.g550290	TMV resistance N-like isoform X1
VvCabSauv08_P0173F.ver1.0.g550260	TMV resistance N-like isoform X2
VvCabSauv08_H0044F_011.ver1.0.g152300	toll interleukin-1 receptor
VvCabSauv08_P0423F.ver1.0.g607850	transcription factor BIM2 isoform X1
VvCabSauv08_P0154F.ver1.0.g537670	transcription factor MYB44-like
VvCabSauv08_H0001F_068.ver1.0.g020280	Transcription factor TT2
VvCabSauv08_H0002F_095.ver1.0.g028350	transcription factor WER-like
VvCabSauv08_H0026F_004.ver1.0.g118750	transcription factor WER-like
VvCabSauv08_P0014F.ver1.0.g340870	transcription factor WER-like
VvCabSauv08_P0029F.ver1.0.g388700	transcription initiation factor TFIID subunit 6
VvCabSauv08_P0099F.ver1.0.g488790	transcriptional activator DEMETER-like
VvCabSauv08_P0008F.ver1.0.g314400	transducin family
VvCabSauv08_H0004F_018.ver1.0.g043910	translocase subunit chloroplastic
VvCabSauv08_P0099F.ver1.0.g488430	transmembrane amino acid transporter family
VvCabSauv08_P0101F.ver1.0.g491120	transmembrane amino acid transporter family
VvCabSauv08_H0188F_003.ver1.0.g239240	transmembrane fragile-X-F-associated
VvCabSauv08_P0356F.ver1.0.g600100	transparent testa
VvCabSauv08_H0000F_052.ver1.0.g007140	transparent testa
VvCabSauv08_P0008F.ver1.0.g316780	TRANSPARENT TESTA 16 isoform X1
VvCabSauv08_P0044F.ver1.0.g416440	TRANSPORT INHIBITOR RESPONSE 1-like
VvCabSauv08_P0122F.ver1.0.g511980	TRANSPORT INHIBITOR RESPONSE 1-like
VvCabSauv08_P0011F.ver1.0.g330360	transporter associated with antigen processing 1
VvCabSauv08_H0110F_011.ver1.0.g210130	trihelix transcription factor ASIL2-like
VvCabSauv08_P0105F.ver1.0.g496420	trihelix transcription factor GT-3b-like
VvCabSauv08_P0026F.ver1.0.g378160	trihelix transcription factor GT-3b-like
VvCabSauv08_H0081F_002.ver1.0.g185540	tRNA (adenine(58)-N(1))-methyltransferase catalytic subunit TRMT61A-like
VvCabSauv08_P0015F.ver1.0.g341620	tRNA rRNA methyltransferase family
VvCabSauv08_P0022F.ver1.0.g363570	two pore calcium channel 1
VvCabSauv08_P0063F.ver1.0.g444140	two-component response regulator-like APRR1
VvCabSauv08_P0157F.ver1.0.g539630	two-component response regulator-like APRR7 isoform X1
VvCabSauv08_P0014F.ver1.0.g336290	ubiquinol oxidase 1a
VvCabSauv08_P0061F.ver1.0.g441350	ubiquitin carboxyl-terminal hydrolase 23 isoform X1
VvCabSauv08_P0025F.ver1.0.g373160	ubiquitin ligase SINAT3
VvCabSauv08_P0060F.ver1.0.g439540	ubiquitin-specific protease 23
VvCabSauv08_H0085F_006.ver1.0.g190010	U-box domain-containing 33
VvCabSauv08_H0005F_021.ver1.0.g057740	UDP-glycosyltransferase 71C3
VvCabSauv08_P0034F.ver1.0.g399300	UDP-glycosyltransferase 76F1-like
VvCabSauv08_P0352F.ver1.0.g599650	UDP-Glycosyltransferase superfamily
VvCabSauv08_P0054F.ver1.0.g432240	uncharacterized protein LOC109794458, partial
VvCabSauv08_P0506F.ver1.0.g614990	uncharacterized protein LOC109831487
VvCabSauv08_H0009F_007.ver1.0.g073310	uncharacterized Rho GTPase-activating At5g61530
VvCabSauv08_P0008F.ver1.0.g316230	universal stress family
VvCabSauv08_P0038F.ver1.0.g407290	universal stress family
VvCabSauv08_H0053F_020.ver1.0.g162530	urease accessory G
VvCabSauv08_H0004F_090.ver1.0.g052800	uric acid degradation bifunctional TTL isoform X1
VvCabSauv08_P0065F.ver1.0.g447740	UTP--glucose-1-phosphate uridylyltransferase
VvCabSauv08_H0052F_017.ver1.0.g161580	VIN3 1
VvCabSauv08_P0100F.ver1.0.g489780	wall-associated kinase family
VvCabSauv08_P0101F.ver1.0.g491150	wall-associated kinase family
VvCabSauv08_P0101F.ver1.0.g491180	wall-associated kinase family
VvCabSauv08_P0102F.ver1.0.g492210	wall-associated kinase family
VvCabSauv08_P0133F.ver1.0.g522820	wall-associated kinase family
VvCabSauv08_P0207F.ver1.0.g566800	wall-associated kinase family
VvCabSauv08_P0001F.ver1.0.g269610	wall-associated kinase family
VvCabSauv08_P0219F.ver1.0.g570530	ycf2 (chloroplast)
VvCabSauv08_P0264F.ver1.0.g583210	zinc finger 830
VvCabSauv08_P0021F.ver1.0.g359810	zinc finger 830
VvCabSauv08_H0000F_025.ver1.0.g002950	zinc finger CCCH domain-containing 18
Term GO:0006629 genes:
Lipid metabolic process
VvCabSauv08_P0534F.ver1.0.g615970	12-oxophytodienoate reductase
VvCabSauv08_H0099F_003.ver1.0.g202260	12-oxophytodienoate reductase 11
VvCabSauv08_P0099F.ver1.0.g488790	12-oxophytodienoate reductase 11
VvCabSauv08_H0093F_009.ver1.0.g196820	1-acyl-sn-glycerol-3-phosphate acyltransferase 2-like
VvCabSauv08_P0093F.ver1.0.g480980	1-acyl-sn-glycerol-3-phosphate acyltransferase 2-like
VvCabSauv08_P0016F.ver1.0.g346220	2-dehydro-3-deoxyphosphooctonate aldolase
VvCabSauv08_P0065F.ver1.0.g445280	3beta-hydroxysteroid-dehydrogenase decarboxylase isoform 2
VvCabSauv08_H0011F_032.ver1.0.g083130	3-hydroxyacyl-[acyl-carrier- ] dehydratase -like
VvCabSauv08_P0097F.ver1.0.g486180	3-hydroxyisobutyryl- hydrolase 1-like
VvCabSauv08_P0002F.ver1.0.g278600	3-hydroxyisobutyryl- hydrolase mitochondrial
VvCabSauv08_P0057F.ver1.0.g434230	3-ketoacyl- synthase
VvCabSauv08_P0008F.ver1.0.g318700	3-ketoacyl- synthase 11
VvCabSauv08_P0008F.ver1.0.g318710	3-ketoacyl- synthase 11-like
VvCabSauv08_H0004F_018.ver1.0.g042570	3-oxo-5-alpha-steroid 4-dehydrogenase family
VvCabSauv08_P0085F.ver1.0.g470920	4-coumarate-- ligase-like 5 isoform X1
VvCabSauv08_H0026F_018.ver1.0.g119920	4-coumarate-- ligase-like 9
VvCabSauv08_P0020F.ver1.0.g358080	60S ribosomal L10-like
VvCabSauv08_P0169F.ver1.0.g546960	ABC transporter I family member chloroplastic isoform X1
VvCabSauv08_P0114F.ver1.0.g503530	acetate butyrate-- ligase peroxisomal-like
VvCabSauv08_H0188F_003.ver1.0.g239200	acetyl-coenzyme A carboxylase carboxyl transferase subunit chloroplastic-like
VvCabSauv08_P0188F.ver1.0.g556690	acetyl-coenzyme A carboxylase carboxyl transferase subunit chloroplastic-like
VvCabSauv08_P0016F.ver1.0.g345540	Acetylornithine aminotransferase
VvCabSauv08_P0018F.ver1.0.g352750	acyl carrier chloroplastic-like
VvCabSauv08_H0004F_076.ver1.0.g048300	acyl carrier mitochondrial-like
VvCabSauv08_P0188F.ver1.0.g557140	acyl- thioesterase
VvCabSauv08_P0088F.ver1.0.g473710	acyl-[acyl-carrier- ] chloroplastic
VvCabSauv08_P0350F.ver1.0.g599330	acyl-[acyl-carrier- ] chloroplastic
VvCabSauv08_P0037F.ver1.0.g404100	alpha beta-Hydrolases superfamily
VvCabSauv08_P0084F.ver1.0.g467330	AP2 B3 transcription factor family
VvCabSauv08_P0061F.ver1.0.g441740	ATP synthase 6 kDa subunit
VvCabSauv08_H0052F_015.ver1.0.g161280	ATP synthase subunit mitochondrial-like
VvCabSauv08_H0004F_090.ver1.0.g052630	ATP-binding ABC transporter
VvCabSauv08_P0032F.ver1.0.g396980	ATP-dependent DNA helicase Q-like 4A
VvCabSauv08_H0008F_001.ver1.0.g068710	ATP-dependent RNA helicase DEAH13 isoform X1
VvCabSauv08_P0008F.ver1.0.g317040	auxin-binding 4
VvCabSauv08_H0022F_013.ver1.0.g108470	basic helix-loop-helix (bHLH) DNA-binding superfamily
VvCabSauv08_P0022F.ver1.0.g363600	basic helix-loop-helix (bHLH) DNA-binding superfamily
VvCabSauv08_P0110F.ver1.0.g499470	benzyl alcohol O-benzoyltransferase
VvCabSauv08_P0110F.ver1.0.g499490	benzyl alcohol O-benzoyltransferase
VvCabSauv08_P0263F.ver1.0.g582740	benzyl alcohol O-benzoyltransferase
VvCabSauv08_P0148F.ver1.0.g533450	benzyl alcohol O-benzoyltransferase-like
VvCabSauv08_P0083F.ver1.0.g466280	beta-amyrin synthase
VvCabSauv08_P0083F.ver1.0.g466320	beta-amyrin synthase
VvCabSauv08_P0083F.ver1.0.g466470	beta-amyrin synthase
VvCabSauv08_P0083F.ver1.0.g466520	beta-amyrin synthase
VvCabSauv08_H0019F_015.ver1.0.g100220	beta-galactosidase 15 isoform X3
VvCabSauv08_P0003F.ver1.0.g292940	beta-galactosidase family
VvCabSauv08_H0010F_021.ver1.0.g078980	Bifunctional inhibitor lipid-transfer seed storage 2S albumin superfamily
VvCabSauv08_P0317F.ver1.0.g593700	binding partner of ACD11 1-like isoform X2
VvCabSauv08_P0026F.ver1.0.g374470	biotin carboxyl carrier of acetyl- chloroplastic-like
VvCabSauv08_P0037F.ver1.0.g403950	BREAST CANCER SUSCEPTIBILITY 1 homolog
VvCabSauv08_P0010F.ver1.0.g323070	brefeldin A-inhibited guanine nucleotide-exchange 5 isoform X1
VvCabSauv08_P0126F.ver1.0.g516970	BSD domain-containing family
VvCabSauv08_H0016F_023.ver1.0.g094240	BTB POZ domain-containing At1g04390 isoform X1
VvCabSauv08_H0004F_018.ver1.0.g044010	Calcium-dependent phosphotriesterase superfamily
VvCabSauv08_H0004F_018.ver1.0.g044020	Calcium-dependent phosphotriesterase superfamily
VvCabSauv08_H0004F_018.ver1.0.g044100	Calcium-dependent phosphotriesterase superfamily
VvCabSauv08_H0004F_090.ver1.0.g051050	Calcium-dependent phosphotriesterase superfamily
VvCabSauv08_H0004F_090.ver1.0.g051100	Calcium-dependent phosphotriesterase superfamily
VvCabSauv08_P0188F.ver1.0.g556520	carboxyl-terminal peptidase
VvCabSauv08_H0080F_010.ver1.0.g184320	carotenoid 9,10(9 ,10 )-cleavage dioxygenase 1-like
VvCabSauv08_P0116F.ver1.0.g506310	CDP-diacylglycerol--serine O-phosphatidyltransferase 1 isoform X2
VvCabSauv08_P0206F.ver1.0.g565940	CDP-diacylglycerol--serine O-phosphatidyltransferase 1 isoform X2
VvCabSauv08_P0189F.ver1.0.g557780	cell division control 48 homolog C-like
VvCabSauv08_P0324F.ver1.0.g595110	cell division cycle -like CDC48
VvCabSauv08_P0014F.ver1.0.g340080	cellulose synthase H1
VvCabSauv08_P0330F.ver1.0.g596260	Cellulose synthase H1
VvCabSauv08_H0036F_004.ver1.0.g139290	chaperone dnaJ
VvCabSauv08_P0449F.ver1.0.g610240	chaperone dnaJ
VvCabSauv08_H0080F_010.ver1.0.g184870	chaperone dnaJ mitochondrial-like
VvCabSauv08_H0027F_026.ver1.0.g122350	chlorophyllide A oxygenase
VvCabSauv08_H0027F_026.ver1.0.g122370	chlorophyllide A oxygenase
VvCabSauv08_P0027F.ver1.0.g382340	chlorophyllide A oxygenase
VvCabSauv08_P0027F.ver1.0.g382350	chlorophyllide A oxygenase
VvCabSauv08_H0043F_014.ver1.0.g149280	chloroplastic isoform X5
VvCabSauv08_H0027F_013.ver1.0.g121180	cinnamoyl- reductase 1-like
VvCabSauv08_P0099F.ver1.0.g489200	cinnamoyl- reductase 2-like
VvCabSauv08_H0004F_090.ver1.0.g051490	cinnamyl alcohol dehydrogenase 9
VvCabSauv08_P0103F.ver1.0.g492780	citrate glyoxysomal-like
VvCabSauv08_P0475F.ver1.0.g612500	citrate glyoxysomal-like
VvCabSauv08_P0065F.ver1.0.g446310	class III homeodomain leucine zipper
VvCabSauv08_P0061F.ver1.0.g440450	copper transporter family
VvCabSauv08_P0133F.ver1.0.g523540	cyclic phosphodiesterase-like
VvCabSauv08_P0083F.ver1.0.g466570	cycloartenol synthase
VvCabSauv08_P0140F.ver1.0.g527700	cyclopropane-fatty-acyl-phospholipid synthase
VvCabSauv08_P0259F.ver1.0.g581660	cysteine-rich RLK (receptor-like kinase)
VvCabSauv08_P0084F.ver1.0.g469130	Cytochrome P450 86A1 family
VvCabSauv08_P0099F.ver1.0.g488520	Cytochrome P450 87A3
VvCabSauv08_P0099F.ver1.0.g488510	cytochrome P450 family
VvCabSauv08_P0144F.ver1.0.g530550	cytochrome P450 family
VvCabSauv08_P0002F.ver1.0.g276060	CYTOPLASMIC_DOMAIN (PHOBIUS)
VvCabSauv08_P0000F.ver1.0.g264050	DCD (development and cell death) domain
VvCabSauv08_P0001F.ver1.0.g274900	dehydration-responsive element-binding 2A
VvCabSauv08_P0000F.ver1.0.g262170	Delta-7-sterol-C5(6)-desaturase 1 family
VvCabSauv08_P0022F.ver1.0.g364640	developmental SEPALLATA 1-like isoform X1
VvCabSauv08_P0257F.ver1.0.g581250	dgd1 suppressor 1
VvCabSauv08_H0079F_006.ver1.0.g183290	diacylglycerol kinase 5-like
VvCabSauv08_P0015F.ver1.0.g341620	diacylglycerol kinase 5-like
VvCabSauv08_P0024F.ver1.0.g368260	diacylglycerol kinase 5-like
VvCabSauv08_P0039F.ver1.0.g409320	diacylglycerol kinase 5-like
VvCabSauv08_P0079F.ver1.0.g460720	diacylglycerol kinase 5-like
VvCabSauv08_P0079F.ver1.0.g460850	diacylglycerol kinase 5-like
VvCabSauv08_P0506F.ver1.0.g614990	diacylglycerol kinase 5-like
VvCabSauv08_P0051F.ver1.0.g426760	dihydroceramide fatty acyl 2-hydroxylase FAH1-like
VvCabSauv08_H0009F_017.ver1.0.g076600	dihydroflavonol 4-reductase
VvCabSauv08_H0060F_015.ver1.0.g170090	dihydroflavonol-4-reductase
VvCabSauv08_H0016F_014.ver1.0.g093190	disease resistance
VvCabSauv08_H0030F_003.ver1.0.g129280	disease resistance
VvCabSauv08_H0030F_003.ver1.0.g129400	disease resistance
VvCabSauv08_H0030F_005.ver1.0.g129690	disease resistance
VvCabSauv08_H0030F_005.ver1.0.g129700	disease resistance
VvCabSauv08_H0030F_005.ver1.0.g129730	disease resistance
VvCabSauv08_H0030F_005.ver1.0.g129750	disease resistance
VvCabSauv08_H0038F_014.ver1.0.g142950	disease resistance
VvCabSauv08_P0016F.ver1.0.g345290	disease resistance
VvCabSauv08_P0016F.ver1.0.g345340	disease resistance
VvCabSauv08_P0016F.ver1.0.g345460	disease resistance
VvCabSauv08_P0030F.ver1.0.g391410	disease resistance
VvCabSauv08_P0030F.ver1.0.g391430	disease resistance
VvCabSauv08_P0030F.ver1.0.g391920	disease resistance
VvCabSauv08_P0030F.ver1.0.g392330	disease resistance
VvCabSauv08_P0038F.ver1.0.g406940	disease resistance
VvCabSauv08_P0038F.ver1.0.g407060	disease resistance
VvCabSauv08_P0038F.ver1.0.g407270	disease resistance
VvCabSauv08_P0038F.ver1.0.g407480	disease resistance
VvCabSauv08_P0038F.ver1.0.g407990	disease resistance
VvCabSauv08_P0038F.ver1.0.g408190	disease resistance
VvCabSauv08_P0038F.ver1.0.g408250	disease resistance
VvCabSauv08_P0102F.ver1.0.g492640	disease resistance
VvCabSauv08_P0180F.ver1.0.g552980	disease resistance
VvCabSauv08_P0184F.ver1.0.g554730	disease resistance
VvCabSauv08_P0184F.ver1.0.g554830	disease resistance
VvCabSauv08_P0190F.ver1.0.g558040	disease resistance
VvCabSauv08_P0198F.ver1.0.g561470	disease resistance
VvCabSauv08_P0198F.ver1.0.g561520	disease resistance
VvCabSauv08_P0198F.ver1.0.g561880	disease resistance
VvCabSauv08_P0203F.ver1.0.g564830	disease resistance
VvCabSauv08_P0203F.ver1.0.g564840	disease resistance
VvCabSauv08_P0203F.ver1.0.g564850	disease resistance
VvCabSauv08_P0018F.ver1.0.g352030	disease resistance (CC-NBS-LRR class) family
VvCabSauv08_P0018F.ver1.0.g352050	disease resistance (CC-NBS-LRR class) family
VvCabSauv08_P0031F.ver1.0.g393800	disease resistance (CC-NBS-LRR class) family
VvCabSauv08_P0058F.ver1.0.g436040	disease resistance (CC-NBS-LRR class) family
VvCabSauv08_P0165F.ver1.0.g544530	Disease resistance (TIR-NBS-LRR class) family
VvCabSauv08_H0188F_003.ver1.0.g239240	disease resistance family
VvCabSauv08_P0007F.ver1.0.g307810	disease resistance family
VvCabSauv08_P0038F.ver1.0.g405690	disease resistance gene NBS-LRR family
VvCabSauv08_P0054F.ver1.0.g431680	Disease resistance RPM1
VvCabSauv08_P0207F.ver1.0.g566800	Disease resistance RPM1
VvCabSauv08_P0160F.ver1.0.g541310	disease resistance RPM1-like
VvCabSauv08_P0060F.ver1.0.g437040	disease resistance RPM1-like isoform X1
VvCabSauv08_H0118F_009.ver1.0.g216080	disease resistance RPP13 1
VvCabSauv08_P0118F.ver1.0.g508990	disease resistance RPP13 1
VvCabSauv08_P0142F.ver1.0.g528500	disease resistance RPP13 1
VvCabSauv08_P0011F.ver1.0.g331170	DNAse I-like superfamily
VvCabSauv08_P0005F.ver1.0.g295940	DUF1635 family
VvCabSauv08_P0090F.ver1.0.g477820	DUF3685 family
VvCabSauv08_H0089F_008.ver1.0.g193440	DUF3754 family (DUF3754)
VvCabSauv08_P0249F.ver1.0.g578780	ECERIFERUM 1-like
VvCabSauv08_P0249F.ver1.0.g578810	ECERIFERUM 1-like
VvCabSauv08_H0052F_016.ver1.0.g161480	ECERIFERUM 3-like
VvCabSauv08_H0052F_016.ver1.0.g161490	ECERIFERUM 3-like
VvCabSauv08_H0052F_016.ver1.0.g161500	ECERIFERUM 3-like
VvCabSauv08_H0022F_033.ver1.0.g111160	enhanced disease susceptibility
VvCabSauv08_P0218F.ver1.0.g570370	enhanced disease susceptibility
VvCabSauv08_H0001F_068.ver1.0.g020040	enolase
VvCabSauv08_H0005F_016.ver1.0.g056750	enoyl- hydratase isomerase family
VvCabSauv08_H0027F_024.ver1.0.g121880	enoyl-[acyl-carrier- ] reductase [NADH] chloroplastic-like
VvCabSauv08_P0031F.ver1.0.g394500	eukaryotic translation initiation factor
VvCabSauv08_P0005F.ver1.0.g297360	eukaryotic translation initiation factor 3 subunit F
VvCabSauv08_P0063F.ver1.0.g444430	fatty acid sphingolipid desaturase
VvCabSauv08_H0029F_013.ver1.0.g127960	fatty acyl- reductase 3-like
VvCabSauv08_P0137F.ver1.0.g524980	galactosyltransferase family
VvCabSauv08_P0008F.ver1.0.g314080	GDSL esterase lipase
VvCabSauv08_P0153F.ver1.0.g536830	GDSL esterase lipase 1-like
VvCabSauv08_P0130F.ver1.0.g520990	GDSL esterase lipase At4g10955-like
VvCabSauv08_H0009F_017.ver1.0.g074740	GDSL-like lipase acylhydrolase
VvCabSauv08_P0009F.ver1.0.g320850	GDSL-like lipase acylhydrolase
VvCabSauv08_P0028F.ver1.0.g385360	GDSL-like lipase acylhydrolase
VvCabSauv08_H0018F_029.ver1.0.g098210	GDSL-motif lipase hydrolase family
VvCabSauv08_P0005F.ver1.0.g296810	global transcription factor group
VvCabSauv08_P0162F.ver1.0.g542990	Glutamine--tRNA ligase
VvCabSauv08_P0002F.ver1.0.g275550	glycerol-3-phosphate chloroplastic
VvCabSauv08_H0027F_024.ver1.0.g121730	glycoside hydrolase family 1
VvCabSauv08_H0027F_024.ver1.0.g121750	glycoside hydrolase family 1
VvCabSauv08_H0080F_010.ver1.0.g184060	glycoside hydrolase family 1
VvCabSauv08_P0080F.ver1.0.g462520	glycoside hydrolase family 1
VvCabSauv08_P0116F.ver1.0.g506550	glycosyltransferase family 28
VvCabSauv08_H0002F_098.ver1.0.g030290	glycosyltransferase family 90
VvCabSauv08_P0430F.ver1.0.g608280	Golgin candidate 6
VvCabSauv08_P0321F.ver1.0.g594470	GPI ethanolamine phosphate transferase 3 isoform X2
VvCabSauv08_P0008F.ver1.0.g317060	GPI transamidase component PIG-T
VvCabSauv08_H0058F_027.ver1.0.g167570	heat shock binding
VvCabSauv08_P0005F.ver1.0.g301390	histidine acid phosphatase family
VvCabSauv08_P0018F.ver1.0.g352040	homeodomain family
VvCabSauv08_P0047F.ver1.0.g419460	homeodomain GLABROUS 2
VvCabSauv08_H0000F_025.ver1.0.g002430	hydroxyisourate hydrolase family
VvCabSauv08_P0057F.ver1.0.g435230	hydroxymethylglutaryl- synthase-like
VvCabSauv08_P0101F.ver1.0.g490320	hydroxyproline-rich glyco
VvCabSauv08_P0116F.ver1.0.g507120	hydroxyproline-rich glyco
VvCabSauv08_P0116F.ver1.0.g506490	hypothetical protein CICLE_v10009323mg
VvCabSauv08_P0088F.ver1.0.g475310	hypothetical protein CICLE_v10019428mg
VvCabSauv08_P0325F.ver1.0.g595280	hypothetical protein CICLE_v10030529mg
VvCabSauv08_P0014F.ver1.0.g336290	hypothetical protein L484_017726
VvCabSauv08_P0142F.ver1.0.g528570	hypothetical protein POPTR_0005s01170g, partial
VvCabSauv08_H0129F_009.ver1.0.g222490	hypothetical protein PRUPE_ppa000343mg
VvCabSauv08_P0038F.ver1.0.g406950	hypothetical protein PRUPE_ppa001182mg
VvCabSauv08_P0188F.ver1.0.g556470	hypothetical protein PRUPE_ppa014128mg
VvCabSauv08_P0039F.ver1.0.g409840	hypothetical protein PRUPE_ppa016553mg
VvCabSauv08_H0065F_003.ver1.0.g176810	hypothetical protein PRUPE_ppa026656mg
VvCabSauv08_H0001F_068.ver1.0.g019520	increased DNA methylation 1-like isoform X2
VvCabSauv08_H0004F_076.ver1.0.g047990	isopentenyl-diphosphate Delta-isomerase I
VvCabSauv08_H0001F_068.ver1.0.g020980	kinesin KIN-5C
VvCabSauv08_P0019F.ver1.0.g353510	leucine-rich receptor-like kinase family
VvCabSauv08_H0089F_008.ver1.0.g193460	light-mediated development DET1
VvCabSauv08_H0027F_024.ver1.0.g121720	linoleate 13S-lipoxygenase 2- chloroplastic-like
VvCabSauv08_P0027F.ver1.0.g381500	linoleate 13S-lipoxygenase 2- chloroplastic-like
VvCabSauv08_P0080F.ver1.0.g462420	linoleate 13S-lipoxygenase 2- chloroplastic-like
VvCabSauv08_P0037F.ver1.0.g404080	lipase class 3 family
VvCabSauv08_P0101F.ver1.0.g490750	lipase family
VvCabSauv08_P0137F.ver1.0.g524730	lipase-like isoform X1
VvCabSauv08_H0015F_008.ver1.0.g091530	LRR and NB-ARC domain disease resistance
VvCabSauv08_H0042F_024.ver1.0.g148320	LRR and NB-ARC domain disease resistance
VvCabSauv08_H0118F_004.ver1.0.g216010	LRR and NB-ARC domain disease resistance
VvCabSauv08_H0118F_009.ver1.0.g216090	LRR and NB-ARC domain disease resistance
VvCabSauv08_P0015F.ver1.0.g343910	LRR and NB-ARC domain disease resistance
VvCabSauv08_P0038F.ver1.0.g405620	LRR and NB-ARC domain disease resistance
VvCabSauv08_P0118F.ver1.0.g508840	LRR and NB-ARC domain disease resistance
VvCabSauv08_P0144F.ver1.0.g530600	LRR and NB-ARC domain disease resistance
VvCabSauv08_P0078F.ver1.0.g459780	LRR receptor-like kinase family
VvCabSauv08_H0001F_036.ver1.0.g014930	lycopene beta chloroplastic
VvCabSauv08_P0014F.ver1.0.g338860	lysine decarboxylase family
VvCabSauv08_H0029F_011.ver1.0.g126940	lysosomal Pro-X carboxypeptidase-like
VvCabSauv08_P0005F.ver1.0.g295340	lysosomal Pro-X carboxypeptidase-like
VvCabSauv08_P0029F.ver1.0.g387470	lysosomal Pro-X carboxypeptidase-like
VvCabSauv08_P0020F.ver1.0.g356560	MADS-box 5
VvCabSauv08_P0000F.ver1.0.g265740	MADS-box transcription factor 6
VvCabSauv08_P0011F.ver1.0.g329480	mannitol dehydrogenase
VvCabSauv08_P0048F.ver1.0.g422490	MDIS1-interacting receptor like kinase 2-like
VvCabSauv08_P0011F.ver1.0.g332590	mediator of RNA polymerase II transcription subunit 19a-like isoform X1
VvCabSauv08_P0003F.ver1.0.g292980	metal transporter Nramp5-like
VvCabSauv08_P0003F.ver1.0.g293020	metal transporter Nramp5-like
VvCabSauv08_P0011F.ver1.0.g331630	methyl jasmonate esterase
VvCabSauv08_H0018F_013.ver1.0.g096690	Mevalonate kinase
VvCabSauv08_P0060F.ver1.0.g438430	mitochondrial adenine nucleotide transporter ADNT1-like
VvCabSauv08_H0113F_005.ver1.0.g211500	mitochondrial substrate carrier family
VvCabSauv08_P0046F.ver1.0.g417770	MUTS homolog 6
VvCabSauv08_P0180F.ver1.0.g553180	myb-like transcription factor family
VvCabSauv08_P0283F.ver1.0.g587030	Myrcene synthase
VvCabSauv08_H0027F_013.ver1.0.g121140	NAD kinase 1
VvCabSauv08_H0095F_006.ver1.0.g198270	NAD(P)-binding rossmann-fold
VvCabSauv08_H0038F_013.ver1.0.g142790	NBS-like resistance family
VvCabSauv08_P0170F.ver1.0.g547900	NBS-like resistance family
VvCabSauv08_P0170F.ver1.0.g547910	NBS-like resistance family
VvCabSauv08_H0057F_004.ver1.0.g166930	NBS-LRR resistance gene ARGH30
VvCabSauv08_H0057F_004.ver1.0.g166940	NBS-LRR resistance gene ARGH30
VvCabSauv08_H0091F_013.ver1.0.g195410	NBS-LRR resistance gene ARGH30
VvCabSauv08_H0142F_002.ver1.0.g228610	NBS-LRR resistance gene ARGH30
VvCabSauv08_H0142F_002.ver1.0.g228900	NBS-LRR resistance gene ARGH30
VvCabSauv08_H0154F_007.ver1.0.g233300	NBS-LRR resistance gene ARGH30
VvCabSauv08_H0154F_007.ver1.0.g233330	NBS-LRR resistance gene ARGH30
VvCabSauv08_P0096F.ver1.0.g484640	NBS-LRR resistance gene ARGH30
VvCabSauv08_P0096F.ver1.0.g484850	NBS-LRR resistance gene ARGH30
VvCabSauv08_P0134F.ver1.0.g523610	NBS-LRR resistance gene ARGH30
VvCabSauv08_P0142F.ver1.0.g528430	NBS-LRR resistance gene ARGH30
VvCabSauv08_P0142F.ver1.0.g528730	NBS-LRR resistance gene ARGH30
VvCabSauv08_P0142F.ver1.0.g529120	NBS-LRR resistance gene ARGH30
VvCabSauv08_P0142F.ver1.0.g529310	NBS-LRR resistance gene ARGH30
VvCabSauv08_P0154F.ver1.0.g537670	NBS-LRR resistance gene ARGH30
VvCabSauv08_P0356F.ver1.0.g600160	NBS-LRR resistance gene ARGH30
VvCabSauv08_P0356F.ver1.0.g600170	NBS-LRR resistance gene ARGH30
VvCabSauv08_P0430F.ver1.0.g608330	NBS-LRR resistance gene ARGH30
VvCabSauv08_P0118F.ver1.0.g509400	NBS-LRR type disease resistance
VvCabSauv08_P0022F.ver1.0.g364460	NLI interacting factor-like phosphatase
VvCabSauv08_P0114F.ver1.0.g502660	Nodulin 3 family
VvCabSauv08_H0032F_002.ver1.0.g132330	non-lysosomal glucosylceramidase-like
VvCabSauv08_H0071F_008.ver1.0.g179950	non-lysosomal glucosylceramidase-like
VvCabSauv08_P0202F.ver1.0.g564160	non-specific phospholipase C4-like
VvCabSauv08_H0102F_003.ver1.0.g205090	NRAMP metal ion transporter 6
VvCabSauv08_H0003F_013.ver1.0.g037630	nucleic acid-binding
VvCabSauv08_P0003F.ver1.0.g293150	nucleic acid-binding
VvCabSauv08_H0201F_016.ver1.0.g241190	nucleolar GTP-binding 1-like
VvCabSauv08_P0060F.ver1.0.g439020	O-acyltransferase (WSD1-like) family
VvCabSauv08_P0060F.ver1.0.g438970	O-acyltransferase WSD1
VvCabSauv08_P0060F.ver1.0.g438990	O-acyltransferase WSD1
VvCabSauv08_P0060F.ver1.0.g439030	O-acyltransferase WSD1
VvCabSauv08_P0370F.ver1.0.g601860	O-acyltransferase WSD1
VvCabSauv08_P0188F.ver1.0.g556940	O-glucosyltransferase rumi homolog
VvCabSauv08_P0188F.ver1.0.g556930	O-glucosyltransferase rumi homolog isoform X2
VvCabSauv08_H0084F_001.ver1.0.g188410	omega-3 fatty acid chloroplastic-like
VvCabSauv08_P0025F.ver1.0.g373160	omega-6 fatty acid chloroplastic
VvCabSauv08_P0022F.ver1.0.g360730	Pantothenate kinase 2
VvCabSauv08_P0003F.ver1.0.g286540	Patatin group A-3
VvCabSauv08_H0015F_001.ver1.0.g091070	patatin-like phospholipase domain-containing 2
VvCabSauv08_H0000F_021.ver1.0.g001770	Pathogenesis-related thaumatin superfamily
VvCabSauv08_P0008F.ver1.0.g314230	pentatricopeptide repeat-containing At1g31920-like
VvCabSauv08_P0253F.ver1.0.g580640	pentatricopeptide repeat-containing At1g71420
VvCabSauv08_P0002F.ver1.0.g278410	peroxisomal acyl-coenzyme A oxidase 1-like
VvCabSauv08_P0148F.ver1.0.g533090	phenylalanine ammonia-lyase family
VvCabSauv08_P0005F.ver1.0.g300200	phosphatase 2C family
VvCabSauv08_H0080F_001.ver1.0.g183540	PHOSPHATE STARVATION RESPONSE 1-like isoform X1
VvCabSauv08_P0007F.ver1.0.g310980	Phosphatidylinositol 3- and 4-kinase family
VvCabSauv08_P0084F.ver1.0.g469100	phosphatidylinositol N-acetylglucosaminyltransferase subunit A isoform X1
VvCabSauv08_P0084F.ver1.0.g468760	phosphoinositide phospholipase C 2-like
VvCabSauv08_P0107F.ver1.0.g497810	phospholipase A1-IIdelta
VvCabSauv08_H0004F_018.ver1.0.g043580	phospholipase D delta
VvCabSauv08_P0114F.ver1.0.g503010	Phospholipase D p1
VvCabSauv08_P0048F.ver1.0.g422370	phospholipid--sterol O-acyltransferase isoform X1
VvCabSauv08_H0037F_015.ver1.0.g140640	phospho-N-acetylmuramoyl-pentapeptide-transferase homolog
VvCabSauv08_P0037F.ver1.0.g405190	phospho-N-acetylmuramoyl-pentapeptide-transferase homolog
VvCabSauv08_P0133F.ver1.0.g522820	Phytochrome E
VvCabSauv08_P0088F.ver1.0.g474190	plant regulator RWP-RK family
VvCabSauv08_P0028F.ver1.0.g383040	plant U-box
VvCabSauv08_P0054F.ver1.0.g432790	PLASMODESMATA CALLOSE-BINDING PROTEIN 5-like
VvCabSauv08_H0008F_001.ver1.0.g068750	pollen Ole e 1 allergen and extensin family
VvCabSauv08_P0008F.ver1.0.g315340	pollen Ole e I family allergen
VvCabSauv08_P0014F.ver1.0.g337580	polygalacturonase precursor
VvCabSauv08_P0014F.ver1.0.g337590	polygalacturonase precursor
VvCabSauv08_H0048F_006.ver1.0.g156770	probable beta-1,3-galactosyltransferase 14
VvCabSauv08_P0169F.ver1.0.g547710	probable beta-1,3-galactosyltransferase 14
VvCabSauv08_P0312F.ver1.0.g593100	probable dolichyl pyrophosphate Glc1Man9 c2 alpha-1,3-glucosyltransferase
VvCabSauv08_P0104F.ver1.0.g495520	probable homogentisate phytyltransferase chloroplastic
VvCabSauv08_H0018F_007.ver1.0.g096070	probable linoleate 9S-lipoxygenase 5
VvCabSauv08_P0010F.ver1.0.g325620	probable phospholipase A2 homolog 1
VvCabSauv08_P0029F.ver1.0.g387830	probable ribosome biogenesis RLP24
VvCabSauv08_H0099F_003.ver1.0.g202170	probable serine threonine- kinase PIX13 isoform X2
VvCabSauv08_P0008F.ver1.0.g317260	probable transmembrane GTPase FZO- chloroplastic
VvCabSauv08_P0002F.ver1.0.g275160	purple acid phosphatase 2-like
VvCabSauv08_P0123F.ver1.0.g512930	Receptor kinase HSL1
VvCabSauv08_P0204F.ver1.0.g565200	Receptor kinase HSL1
VvCabSauv08_P0017F.ver1.0.g348240	Replication factor C subunit 3
VvCabSauv08_H0080F_010.ver1.0.g184240	Retrovirus-related Pol poly from transposon TNT 1-94
VvCabSauv08_P0085F.ver1.0.g469390	ribonuclease TUDOR 2-like
VvCabSauv08_P0161F.ver1.0.g541920	ribonuclease TUDOR 2-like
VvCabSauv08_H0076F_003.ver1.0.g182260	RNA-binding KH domain
VvCabSauv08_P0026F.ver1.0.g376820	senescence-associated
VvCabSauv08_P0114F.ver1.0.g503090	senescence-associated
VvCabSauv08_P0197F.ver1.0.g561280	serine esterase family
VvCabSauv08_P0205F.ver1.0.g565630	serine esterase family
VvCabSauv08_H0001F_068.ver1.0.g020090	serine threonine- kinase CTR1
VvCabSauv08_P0000F.ver1.0.g262740	serine threonine- kinase prpf4B isoform X1
VvCabSauv08_H0129F_009.ver1.0.g222440	short-chain dehydrogenase reductase
VvCabSauv08_P0095F.ver1.0.g483400	Short-chain dehydrogenase TIC 32
VvCabSauv08_P0057F.ver1.0.g435360	sorbitol dehydrogenase
VvCabSauv08_P0011F.ver1.0.g332070	splicing factor U2AF-associated 2
VvCabSauv08_H0066F_003.ver1.0.g177070	squalene monooxygenase-like
VvCabSauv08_P0007F.ver1.0.g306920	squalene synthase
VvCabSauv08_H0015F_018.ver1.0.g092030	stearoyl-[acyl-carrier- ] 9- chloroplastic
VvCabSauv08_H0048F_006.ver1.0.g156820	stearoyl-acyl-carrier desaturase
VvCabSauv08_H0052F_007.ver1.0.g160970	stem 28 kDa glyco -like
VvCabSauv08_P0001F.ver1.0.g269060	steroid 5-alpha-reductase DET2
VvCabSauv08_H0091F_015.ver1.0.g195700	sterol 14-demethylase
VvCabSauv08_P0101F.ver1.0.g491330	Strictosidine synthase 1
VvCabSauv08_H0031F_004.ver1.0.g132150	strictosidine synthase family
VvCabSauv08_P0005F.ver1.0.g295220	strictosidine synthase family
VvCabSauv08_P0005F.ver1.0.g295240	strictosidine synthase family
VvCabSauv08_P0031F.ver1.0.g393530	strictosidine synthase family
VvCabSauv08_P0031F.ver1.0.g393560	strictosidine synthase family
VvCabSauv08_P0031F.ver1.0.g393570	strictosidine synthase family
VvCabSauv08_P0130F.ver1.0.g520570	subtilase family
VvCabSauv08_P0003F.ver1.0.g287070	subtilisin-like protease
VvCabSauv08_P0042F.ver1.0.g415690	superoxide dismutase [Cu-Zn]
VvCabSauv08_P0054F.ver1.0.g431030	taxadiene 5-alpha hydroxylase-like
VvCabSauv08_P0096F.ver1.0.g484830	terpene synthase 10-like
VvCabSauv08_H0080F_010.ver1.0.g184860	tetratricopeptide repeat (TPR)-containing
VvCabSauv08_P0026F.ver1.0.g377560	transcription factor MYB98-like
VvCabSauv08_P0014F.ver1.0.g340600	transcription initiation factor TFIID subunit 6
VvCabSauv08_P0304F.ver1.0.g591810	transport SEC13 homolog B-like
VvCabSauv08_P0014F.ver1.0.g339510	triacylglycerol lipase 2-like
VvCabSauv08_H0105F_014.ver1.0.g207660	trihelix transcription factor GT-3b-like
VvCabSauv08_P0105F.ver1.0.g496410	trihelix transcription factor GT-3b-like
VvCabSauv08_P0028F.ver1.0.g384540	tRNA synthetase class 1 family
VvCabSauv08_H0051F_008.ver1.0.g159810	twinkle homolog chloroplastic mitochondrial isoform X1
VvCabSauv08_H0087F_002.ver1.0.g191100	U-box domain-containing 15
VvCabSauv08_H0052F_017.ver1.0.g161700	UBP1-associated s 1C-like isoform X2
VvCabSauv08_H0024F_036.ver1.0.g117070	UDP-Glycosyltransferase superfamily
VvCabSauv08_P0024F.ver1.0.g369920	UDP-Glycosyltransferase superfamily
VvCabSauv08_P0034F.ver1.0.g399050	UDP-Glycosyltransferase superfamily
VvCabSauv08_P0051F.ver1.0.g427290	uncharacterized CRM domain-containing chloroplastic
VvCabSauv08_P0352F.ver1.0.g599630	uncharacterized protein LOC109794458, partial
VvCabSauv08_P0065F.ver1.0.g447430	VIN3 1
VvCabSauv08_H0001F_024.ver1.0.g013870	WEB family At2g38370-like isoform X1
VvCabSauv08_P0001F.ver1.0.g274470	WEB family At2g38370-like isoform X1
VvCabSauv08_P0002F.ver1.0.g282820	yippee-like At4g27745
VvCabSauv08_P0005F.ver1.0.g295690	zinc finger
VvCabSauv08_P0025F.ver1.0.g373660	zinc ion binding nucleic acid binding
Term GO:0040029 genes:
Regulation of gene expression
VvCabSauv08_P0017F.ver1.0.g347090	acyl-coenzyme A oxidase peroxisomal-like
VvCabSauv08_H0014F_038.ver1.0.g090250	argonaute 16-like
VvCabSauv08_H0013F_015.ver1.0.g085440	C2H2 zinc-finger SERRATE (SE)
VvCabSauv08_P0038F.ver1.0.g405690	disease resistance gene NBS-LRR family
VvCabSauv08_H0027F_024.ver1.0.g122130	DNA (cytosine-5)-methyltransferase CMT3
VvCabSauv08_H0089F_004.ver1.0.g193260	endoribonuclease Dicer homolog 1
VvCabSauv08_H0004F_011.ver1.0.g042110	endoribonuclease Dicer homolog 2-like
VvCabSauv08_H0004F_076.ver1.0.g048350	endoribonuclease Dicer homolog 2-like
VvCabSauv08_H0014F_035.ver1.0.g089280	ENHANCED DOWNY MILDEW 2-like isoform X1
VvCabSauv08_P0171F.ver1.0.g548940	ethylene-responsive transcription factor 3-like
VvCabSauv08_P0440F.ver1.0.g609530	eukaryotic translation initiation factor
VvCabSauv08_H0002F_098.ver1.0.g032180	GDSL esterase lipase At5g08460
VvCabSauv08_P0010F.ver1.0.g325650	Histone acetyltransferase type B catalytic subunit
VvCabSauv08_P0000F.ver1.0.g261590	Histone chaperone ASF1B
VvCabSauv08_P0187F.ver1.0.g555840	Histone deacetylase 6
VvCabSauv08_P0078F.ver1.0.g459720	histone H2A-like
VvCabSauv08_P0101F.ver1.0.g490340	hydroxyproline-rich glyco
VvCabSauv08_P0116F.ver1.0.g507150	hydroxyproline-rich glyco
VvCabSauv08_H0081F_014.ver1.0.g185900	importin beta-like SAD2
VvCabSauv08_P0008F.ver1.0.g318450	kinase superfamily
VvCabSauv08_P0144F.ver1.0.g530600	LRR and NB-ARC domain disease resistance
VvCabSauv08_P0098F.ver1.0.g486360	myb domain 107
VvCabSauv08_P0219F.ver1.0.g570840	nuclear cap-binding subunit 2
VvCabSauv08_P0029F.ver1.0.g388850	orf490 (mitochondrion)
VvCabSauv08_P0007F.ver1.0.g309490	pentatricopeptide repeat-containing At2g17140
VvCabSauv08_H0001F_068.ver1.0.g019660	probable histone
VvCabSauv08_P0146F.ver1.0.g531920	probable histone
VvCabSauv08_H0042F_008.ver1.0.g147650	proline-rich 36-like
VvCabSauv08_P0005F.ver1.0.g296050	Retrovirus-related Pol poly from transposon TNT 1-94
VvCabSauv08_P0037F.ver1.0.g404890	Retrovirus-related Pol poly from transposon TNT 1-94
VvCabSauv08_P0051F.ver1.0.g426780	Retrovirus-related Pol poly from transposon TNT 1-94
VvCabSauv08_P0296F.ver1.0.g589670	Retrovirus-related Pol poly from transposon TNT 1-94
VvCabSauv08_P0084F.ver1.0.g467750	RNA-directed DNA methylation 4 isoform X1
VvCabSauv08_P0001F.ver1.0.g274130	splicing proline- and glutamine-rich
VvCabSauv08_H0114F_004.ver1.0.g212630	Sucrose synthase 2
VvCabSauv08_H0093F_009.ver1.0.g196540	SUPPRESSOR OF GENE SILENCING 3 homolog
VvCabSauv08_P0093F.ver1.0.g480700	SUPPRESSOR OF GENE SILENCING 3 homolog
VvCabSauv08_P0099F.ver1.0.g489430	tetratricopeptide repeat SKI3 isoform X1
VvCabSauv08_P0005F.ver1.0.g299510	transcription factor bHLH110-like isoform X1
VvCabSauv08_H0000F_052.ver1.0.g007140	transcription factor WER-like
VvCabSauv08_P0000F.ver1.0.g257810	transcription factor WER-like
VvCabSauv08_P0010F.ver1.0.g327250	trihelix transcription factor ASIL2-like
VvCabSauv08_P0014F.ver1.0.g341130	two pore calcium channel 1
VvCabSauv08_P0022F.ver1.0.g362860	WEB family At5g55860-like
Term GO:0006950 genes:
Response to stress
VvCabSauv08_H0038F_014.ver1.0.g142900	(6-4)DNA photolyase
VvCabSauv08_P0534F.ver1.0.g615970	12-oxophytodienoate reductase
VvCabSauv08_H0099F_003.ver1.0.g202260	12-oxophytodienoate reductase 11
VvCabSauv08_P0099F.ver1.0.g488790	12-oxophytodienoate reductase 11
VvCabSauv08_H0089F_008.ver1.0.g194460	2 -hydroxy isoflavone dihydroflavonol reductase family
VvCabSauv08_P0101F.ver1.0.g490310	20 kDa chloroplastic-like
VvCabSauv08_H0010F_026.ver1.0.g079140	26S protease regulatory subunit 7
VvCabSauv08_P0000F.ver1.0.g265120	26S proteasome non-ATPase regulatory subunit 10
VvCabSauv08_P0007F.ver1.0.g311630	2-oxoglutarate Fe(II)-dependent dioxygenase
VvCabSauv08_H0004F_090.ver1.0.g052800	2-oxoisovalerate dehydrogenase subunit alpha
VvCabSauv08_H0011F_032.ver1.0.g083130	3-hydroxyacyl-[acyl-carrier- ] dehydratase -like
VvCabSauv08_P0097F.ver1.0.g486180	3-hydroxyisobutyryl- hydrolase 1-like
VvCabSauv08_H0015F_001.ver1.0.g090960	3-isopropylmalate dehydrogenase chloroplastic-like
VvCabSauv08_P0008F.ver1.0.g318700	3-ketoacyl- synthase 11
VvCabSauv08_P0008F.ver1.0.g318710	3-ketoacyl- synthase 11-like
VvCabSauv08_P0213F.ver1.0.g568430	40S ribosomal S25
VvCabSauv08_H0150F_004.ver1.0.g231300	60S acidic ribosomal P0
VvCabSauv08_P0084F.ver1.0.g469050	60S acidic ribosomal P0
VvCabSauv08_H0020F_009.ver1.0.g103200	60S ribosomal L10-like
VvCabSauv08_P0000F.ver1.0.g261310	ABSCISIC ACID-INSENSITIVE 5 2
VvCabSauv08_P0003F.ver1.0.g291750	ABSCISIC ACID-INSENSITIVE 5 2
VvCabSauv08_P0034F.ver1.0.g399110	abscisic stress-ripening 2-like
VvCabSauv08_P0085F.ver1.0.g470510	acetolactate synthase 1 catalytic subunit
VvCabSauv08_P0391F.ver1.0.g604190	acetolactate synthase 1 catalytic subunit
VvCabSauv08_H0026F_004.ver1.0.g119140	acidic endochitinase-like
VvCabSauv08_H0125F_007.ver1.0.g219630	acidic endochitinase-like
VvCabSauv08_P0125F.ver1.0.g514890	acidic endochitinase-like
VvCabSauv08_P0506F.ver1.0.g614980	actin family
VvCabSauv08_P0009F.ver1.0.g319670	ACT-like tyrosine kinase family
VvCabSauv08_P0350F.ver1.0.g599330	acyl-[acyl-carrier- ] chloroplastic
VvCabSauv08_P0017F.ver1.0.g347830	Adenine nucleotide alpha hydrolases-like superfamily
VvCabSauv08_P0157F.ver1.0.g539630	ADP-ribosylation factor 8a
VvCabSauv08_P0050F.ver1.0.g425600	Alanyl-tRNA synthetase
VvCabSauv08_P0026F.ver1.0.g378160	aldose 1-epimerase family
VvCabSauv08_P0096F.ver1.0.g485120	Amidohydrolase family
VvCabSauv08_P0014F.ver1.0.g340870	Ankyrin repeat family
VvCabSauv08_P0014F.ver1.0.g340890	Ankyrin repeat family
VvCabSauv08_P0047F.ver1.0.g419880	Ankyrin repeat family
VvCabSauv08_P0047F.ver1.0.g419940	Ankyrin repeat family
VvCabSauv08_P0047F.ver1.0.g419960	Ankyrin repeat family
VvCabSauv08_H0042F_024.ver1.0.g148200	Ankyrin repeat-containing
VvCabSauv08_H0042F_024.ver1.0.g148220	Ankyrin repeat-containing
VvCabSauv08_H0042F_024.ver1.0.g148240	Ankyrin repeat-containing
VvCabSauv08_H0044F_011.ver1.0.g152550	Ankyrin repeat-containing
VvCabSauv08_H0044F_011.ver1.0.g152580	Ankyrin repeat-containing
VvCabSauv08_H0044F_011.ver1.0.g152640	Ankyrin repeat-containing
VvCabSauv08_H0044F_015.ver1.0.g152710	Ankyrin repeat-containing
VvCabSauv08_H0081F_002.ver1.0.g185540	Ankyrin repeat-containing
VvCabSauv08_H0081F_004.ver1.0.g185700	Ankyrin repeat-containing
VvCabSauv08_H0091F_015.ver1.0.g195670	Ankyrin repeat-containing
VvCabSauv08_P0019F.ver1.0.g352960	Ankyrin repeat-containing
VvCabSauv08_P0019F.ver1.0.g352990	Ankyrin repeat-containing
VvCabSauv08_P0019F.ver1.0.g353010	Ankyrin repeat-containing
VvCabSauv08_P0019F.ver1.0.g353060	Ankyrin repeat-containing
VvCabSauv08_P0044F.ver1.0.g416440	Ankyrin repeat-containing
VvCabSauv08_P0044F.ver1.0.g416480	Ankyrin repeat-containing
VvCabSauv08_P0044F.ver1.0.g416630	Ankyrin repeat-containing
VvCabSauv08_P0044F.ver1.0.g416640	Ankyrin repeat-containing
VvCabSauv08_P0047F.ver1.0.g419970	Ankyrin repeat-containing
VvCabSauv08_P0081F.ver1.0.g464070	Ankyrin repeat-containing
VvCabSauv08_P0081F.ver1.0.g464390	Ankyrin repeat-containing
VvCabSauv08_P0081F.ver1.0.g464580	Ankyrin repeat-containing
VvCabSauv08_P0081F.ver1.0.g464590	Ankyrin repeat-containing
VvCabSauv08_P0081F.ver1.0.g464780	Ankyrin repeat-containing
VvCabSauv08_P0166F.ver1.0.g545190	Ankyrin repeat-containing
VvCabSauv08_P0166F.ver1.0.g545390	Ankyrin repeat-containing
VvCabSauv08_P0259F.ver1.0.g581620	Ankyrin repeat-containing
VvCabSauv08_P0270F.ver1.0.g584280	Ankyrin repeat-containing
VvCabSauv08_P0270F.ver1.0.g584320	Ankyrin repeat-containing
VvCabSauv08_P0300F.ver1.0.g590450	Ankyrin repeat-containing
VvCabSauv08_P0300F.ver1.0.g590460	Ankyrin repeat-containing
VvCabSauv08_P0323F.ver1.0.g594720	Ankyrin repeat-containing
VvCabSauv08_P0323F.ver1.0.g594780	Ankyrin repeat-containing
VvCabSauv08_P0323F.ver1.0.g594860	Ankyrin repeat-containing
VvCabSauv08_P0323F.ver1.0.g595000	Ankyrin repeat-containing
VvCabSauv08_P0358F.ver1.0.g600480	Ankyrin repeat-containing
VvCabSauv08_P0358F.ver1.0.g600490	Ankyrin repeat-containing
VvCabSauv08_P0358F.ver1.0.g600510	Ankyrin repeat-containing
VvCabSauv08_P0578F.ver1.0.g617740	Ankyrin repeat-containing
VvCabSauv08_P0047F.ver1.0.g419810	ankyrin repeat-containing At5g02620-like
VvCabSauv08_P0047F.ver1.0.g419830	ankyrin repeat-containing At5g02620-like
VvCabSauv08_P0047F.ver1.0.g419980	ankyrin repeat-containing At5g02620-like
VvCabSauv08_P0323F.ver1.0.g594730	ankyrin repeat-containing NPR4-like
VvCabSauv08_H0129F_009.ver1.0.g222190	annexin D3
VvCabSauv08_P0129F.ver1.0.g518820	annexin D3
VvCabSauv08_P0129F.ver1.0.g518870	annexin D3
VvCabSauv08_P0139F.ver1.0.g526480	annexin D3
VvCabSauv08_P0129F.ver1.0.g518880	annexin D4
VvCabSauv08_P0129F.ver1.0.g518970	annexin D4
VvCabSauv08_P0010F.ver1.0.g324030	Anthocyanin regulatory C1
VvCabSauv08_P0008F.ver1.0.g318050	anti-PCD -like precursor
VvCabSauv08_P0000F.ver1.0.g257340	AP-1 complex subunit gamma-2-like
VvCabSauv08_P0028F.ver1.0.g385420	Apoptosis inhibitory 5 (API5)
VvCabSauv08_H0014F_038.ver1.0.g090250	argonaute 16-like
VvCabSauv08_H0113F_005.ver1.0.g211380	ARM repeat interacting WITH ABF2
VvCabSauv08_P0072F.ver1.0.g453660	armadillo repeat-containing 7 isoform X1
VvCabSauv08_P0369F.ver1.0.g601770	Aromatic-L-amino-acid decarboxylase
VvCabSauv08_P0104F.ver1.0.g495540	aspartate aminotransferase 5
VvCabSauv08_P0171F.ver1.0.g548870	aspartate catalytic chain
VvCabSauv08_P0057F.ver1.0.g434440	AT-hook motif nuclear-localized 1-like
VvCabSauv08_P0085F.ver1.0.g470010	ATP DNA-binding
VvCabSauv08_P0181F.ver1.0.g553550	ATP synthase delta chain
VvCabSauv08_P0196F.ver1.0.g560700	ATP synthase delta chain
VvCabSauv08_P0116F.ver1.0.g506230	ATP synthase subunit mitochondrial-like
VvCabSauv08_P0206F.ver1.0.g566020	ATP synthase subunit mitochondrial-like
VvCabSauv08_P0118F.ver1.0.g509390	ATP-dependent DNA helicase Q-like 4A
VvCabSauv08_H0385F_002.ver1.0.g249630	auxilin-related 2-like
VvCabSauv08_P0202F.ver1.0.g564300	auxilin-related 2-like
VvCabSauv08_P0010F.ver1.0.g324440	auxin response factor 8-like
VvCabSauv08_P0072F.ver1.0.g454050	auxin response factor 8-like
VvCabSauv08_P0161F.ver1.0.g542520	AUXIN SIGNALING F-BOX 2
VvCabSauv08_P0169F.ver1.0.g546490	AUXIN SIGNALING F-BOX 2
VvCabSauv08_P0008F.ver1.0.g318830	auxin-induced aux28
VvCabSauv08_H0022F_013.ver1.0.g108470	basic helix-loop-helix (bHLH) DNA-binding superfamily
VvCabSauv08_P0037F.ver1.0.g403710	benzoyl- reductase subunit (DUF630 and DUF632)
VvCabSauv08_H0022F_033.ver1.0.g110880	betaine aldehyde dehydrogenase chloroplastic
VvCabSauv08_H0040F_003.ver1.0.g143860	bifunctional nitrilase nitrile hydratase NIT4A
VvCabSauv08_P0011F.ver1.0.g330360	bifunctional riboflavin biosynthesis RIBA chloroplastic-like
VvCabSauv08_P0039F.ver1.0.g409480	bifunctional riboflavin biosynthesis RIBA chloroplastic-like
VvCabSauv08_H0011F_016.ver1.0.g081510	BNR Asp-box repeat family
VvCabSauv08_P0037F.ver1.0.g403950	BREAST CANCER SUSCEPTIBILITY 1 homolog
VvCabSauv08_H0016F_023.ver1.0.g094240	BTB POZ domain-containing At1g04390 isoform X1
VvCabSauv08_H0007F_043.ver1.0.g067680	C2 domain-containing family
VvCabSauv08_P0054F.ver1.0.g432240	C2 domain-containing family
VvCabSauv08_H0130F_007.ver1.0.g223750	caffeic acid 3-O-methyltransferase
VvCabSauv08_P0123F.ver1.0.g512890	calcineurin B 10
VvCabSauv08_P0304F.ver1.0.g591540	calcineurin B 3
VvCabSauv08_P0105F.ver1.0.g496420	calcium-dependent kinase 13
VvCabSauv08_H0027F_013.ver1.0.g121290	calcium-dependent kinase 19
VvCabSauv08_H0018F_026.ver1.0.g097520	calcium-dependent phospholipid-binding copine family
VvCabSauv08_P0009F.ver1.0.g319960	calcium-dependent phospholipid-binding copine family
VvCabSauv08_P0079F.ver1.0.g461000	calcium-dependent phospholipid-binding copine family
VvCabSauv08_H0004F_018.ver1.0.g044020	Calcium-dependent phosphotriesterase superfamily
VvCabSauv08_H0004F_018.ver1.0.g044100	Calcium-dependent phosphotriesterase superfamily
VvCabSauv08_P0003F.ver1.0.g288200	calcium-transporting ATPase plasma membrane-type
VvCabSauv08_P0002F.ver1.0.g275590	calcium-transporting endoplasmic reticulum-type
VvCabSauv08_P0025F.ver1.0.g372980	calmodulin-binding
VvCabSauv08_P0116F.ver1.0.g507260	carbon catabolite repressor
VvCabSauv08_H0004F_071.ver1.0.g046700	catalase isozyme 1
VvCabSauv08_H0004F_090.ver1.0.g051230	catalase isozyme 1
VvCabSauv08_H0099F_003.ver1.0.g202140	catalase isozyme 1
VvCabSauv08_H0001F_024.ver1.0.g013890	cationic peroxidase 1-like
VvCabSauv08_P0001F.ver1.0.g274510	cationic peroxidase 1-like
VvCabSauv08_P0003F.ver1.0.g290450	cationic peroxidase 1-like
VvCabSauv08_P0010F.ver1.0.g328490	CBL-interacting kinase 24
VvCabSauv08_P0121F.ver1.0.g510630	CBS domain-containing mitochondrial
VvCabSauv08_P0248F.ver1.0.g578560	CCA tRNA nucleotidyltransferase 2
VvCabSauv08_H0000F_021.ver1.0.g001650	cell number regulator 2-like
VvCabSauv08_P0095F.ver1.0.g484410	chalcone synthase
VvCabSauv08_P0095F.ver1.0.g484460	chalcone synthase
VvCabSauv08_P0095F.ver1.0.g484480	chalcone synthase
VvCabSauv08_P0095F.ver1.0.g484520	chalcone synthase
VvCabSauv08_P0095F.ver1.0.g484530	chalcone synthase
VvCabSauv08_P0095F.ver1.0.g484540	chalcone synthase
VvCabSauv08_P0161F.ver1.0.g542140	chalcone synthase 1
VvCabSauv08_P0095F.ver1.0.g484380	chalcone synthase 2
VvCabSauv08_P0095F.ver1.0.g484400	chalcone synthase 2
VvCabSauv08_P0095F.ver1.0.g484450	chalcone synthase 2
VvCabSauv08_P0095F.ver1.0.g484470	chalcone synthase 2
VvCabSauv08_P0095F.ver1.0.g484490	chalcone synthase 2
VvCabSauv08_P0095F.ver1.0.g484340	chalcone synthase 2-like
VvCabSauv08_P0095F.ver1.0.g484420	chalcone synthase 2-like
VvCabSauv08_P0095F.ver1.0.g484510	chalcone synthase 2-like
VvCabSauv08_H0080F_010.ver1.0.g184870	chaperone dnaJ mitochondrial-like
VvCabSauv08_H0043F_024.ver1.0.g150830	Chorismate mutase
VvCabSauv08_P0065F.ver1.0.g446310	class III homeodomain leucine zipper
VvCabSauv08_H0088F_005.ver1.0.g191740	class IV chitinase precursor
VvCabSauv08_P0088F.ver1.0.g474020	class IV chitinase precursor
VvCabSauv08_P0088F.ver1.0.g474050	class IV chitinase precursor
VvCabSauv08_P0000F.ver1.0.g260730	clathrin assembly At2g01600
VvCabSauv08_H0034F_028.ver1.0.g136220	cleavage stimulating factor 64 isoform X2
VvCabSauv08_P0034F.ver1.0.g399930	cleavage stimulating factor 64 isoform X2
VvCabSauv08_P0035F.ver1.0.g400620	COBRA 3
VvCabSauv08_P0129F.ver1.0.g519240	crossover junction endonuclease MUS81
VvCabSauv08_H0032F_005.ver1.0.g133310	cullin-associated NEDD8-dissociated 1-like
VvCabSauv08_P0001F.ver1.0.g266570	cyclin-related family
VvCabSauv08_H0114F_004.ver1.0.g213430	Cyclophilin-like peptidyl-prolyl cis-trans isomerase family
VvCabSauv08_H0009F_017.ver1.0.g076070	cysteine protease RD19A-like
VvCabSauv08_H0042F_021.ver1.0.g147990	cysteine synthase
VvCabSauv08_H0001F_068.ver1.0.g020280	cysteine-rich RECEPTOR-like kinase
VvCabSauv08_H0004F_076.ver1.0.g048440	cysteine-rich RECEPTOR-like kinase
VvCabSauv08_H0019F_015.ver1.0.g100190	cysteine-rich RECEPTOR-like kinase
VvCabSauv08_H0132F_006.ver1.0.g224460	cysteine-rich RECEPTOR-like kinase
VvCabSauv08_P0010F.ver1.0.g325150	cysteine-rich RECEPTOR-like kinase
VvCabSauv08_P0019F.ver1.0.g353080	cysteine-rich RECEPTOR-like kinase
VvCabSauv08_P0039F.ver1.0.g409580	cysteine-rich RECEPTOR-like kinase
VvCabSauv08_P0070F.ver1.0.g451180	cysteine-rich RECEPTOR-like kinase
VvCabSauv08_P0131F.ver1.0.g521690	cysteine-rich RECEPTOR-like kinase
VvCabSauv08_P0219F.ver1.0.g570630	cysteine-rich RECEPTOR-like kinase
VvCabSauv08_P0298F.ver1.0.g590170	cysteine-rich RECEPTOR-like kinase
VvCabSauv08_P0090F.ver1.0.g477960	cytochrome b5
VvCabSauv08_P0131F.ver1.0.g521440	cytochrome b6-f complex iron-sulfur chloroplastic
VvCabSauv08_H0003F_051.ver1.0.g041670	Cytochrome P450 82A3
VvCabSauv08_P0167F.ver1.0.g545500	cytochrome P450 82C4-like
VvCabSauv08_P0084F.ver1.0.g469130	Cytochrome P450 86A1 family
VvCabSauv08_P0003F.ver1.0.g285950	cytochrome P450 CYP82D47-like
VvCabSauv08_H0002F_098.ver1.0.g030000	cytochrome P450 family
VvCabSauv08_P0002F.ver1.0.g281000	cytochrome P450 family
VvCabSauv08_P0144F.ver1.0.g530550	cytochrome P450 family
VvCabSauv08_P0154F.ver1.0.g537730	cytosolic sulfotransferase 15-like
VvCabSauv08_H0104F_006.ver1.0.g206750	DEAD DEAH box RNA helicase family
VvCabSauv08_P0104F.ver1.0.g494820	DEAD DEAH box RNA helicase family
VvCabSauv08_P0239F.ver1.0.g576490	DEAD DEAH box RNA helicase family
VvCabSauv08_H0001F_068.ver1.0.g019610	DEAD-box ATP-dependent RNA helicase 38-like
VvCabSauv08_H0001F_068.ver1.0.g019630	DEAD-box ATP-dependent RNA helicase 38-like
VvCabSauv08_P0002F.ver1.0.g281060	DEAD-box ATP-dependent RNA helicase 48-like
VvCabSauv08_P0103F.ver1.0.g492730	DEAD-box ATP-dependent RNA helicase 53-like
VvCabSauv08_P0475F.ver1.0.g612450	DEAD-box ATP-dependent RNA helicase 53-like
VvCabSauv08_H0003F_022.ver1.0.g039370	dehydration responsive element binding family
VvCabSauv08_H0065F_003.ver1.0.g176390	dehydration-responsive RD22
VvCabSauv08_P0099F.ver1.0.g488240	dehydrin family
VvCabSauv08_P0002F.ver1.0.g279840	deoxyribodipyrimidine photo-lyase
VvCabSauv08_P0022F.ver1.0.g364640	developmental SEPALLATA 1-like isoform X1
VvCabSauv08_H0079F_006.ver1.0.g183290	diacylglycerol kinase 5-like
VvCabSauv08_P0039F.ver1.0.g409320	diacylglycerol kinase 5-like
VvCabSauv08_P0003F.ver1.0.g286310	dipeptidyl peptidase family member 6-like
VvCabSauv08_P0001F.ver1.0.g267970	dirigent 22-like
VvCabSauv08_H0016F_014.ver1.0.g093190	disease resistance
VvCabSauv08_H0030F_003.ver1.0.g129280	disease resistance
VvCabSauv08_H0030F_003.ver1.0.g129340	disease resistance
VvCabSauv08_H0030F_003.ver1.0.g129350	disease resistance
VvCabSauv08_H0030F_003.ver1.0.g129400	disease resistance
VvCabSauv08_H0030F_003.ver1.0.g129430	disease resistance
VvCabSauv08_H0030F_003.ver1.0.g129510	disease resistance
VvCabSauv08_H0030F_003.ver1.0.g129520	disease resistance
VvCabSauv08_H0030F_003.ver1.0.g129530	disease resistance
VvCabSauv08_H0030F_005.ver1.0.g129780	disease resistance
VvCabSauv08_H0032F_002.ver1.0.g132280	Disease resistance
VvCabSauv08_H0038F_014.ver1.0.g142950	disease resistance
VvCabSauv08_P0016F.ver1.0.g345530	disease resistance
VvCabSauv08_P0024F.ver1.0.g371360	Disease resistance
VvCabSauv08_P0102F.ver1.0.g492210	disease resistance
VvCabSauv08_P0102F.ver1.0.g492640	disease resistance
VvCabSauv08_P0170F.ver1.0.g548220	disease resistance
VvCabSauv08_P0170F.ver1.0.g548280	disease resistance
VvCabSauv08_P0184F.ver1.0.g554670	disease resistance
VvCabSauv08_P0184F.ver1.0.g554690	disease resistance
VvCabSauv08_P0184F.ver1.0.g554730	disease resistance
VvCabSauv08_P0184F.ver1.0.g554780	disease resistance
VvCabSauv08_P0184F.ver1.0.g554830	disease resistance
VvCabSauv08_P0190F.ver1.0.g557980	disease resistance
VvCabSauv08_P0190F.ver1.0.g558040	disease resistance
VvCabSauv08_P0203F.ver1.0.g564830	disease resistance
VvCabSauv08_P0203F.ver1.0.g564840	disease resistance
VvCabSauv08_P0203F.ver1.0.g564850	disease resistance
VvCabSauv08_P0264F.ver1.0.g583210	disease resistance
VvCabSauv08_P0307F.ver1.0.g592470	Disease resistance
VvCabSauv08_P0462F.ver1.0.g611360	disease resistance
VvCabSauv08_P0609F.ver1.0.g618920	Disease resistance
VvCabSauv08_P0018F.ver1.0.g352020	disease resistance (CC-NBS-LRR class) family
VvCabSauv08_P0018F.ver1.0.g352860	disease resistance (CC-NBS-LRR class) family
VvCabSauv08_P0113F.ver1.0.g500790	disease resistance (CC-NBS-LRR class) family
VvCabSauv08_P0124F.ver1.0.g513980	disease resistance (CC-NBS-LRR class) family
VvCabSauv08_P0240F.ver1.0.g576540	disease resistance (CC-NBS-LRR class) family
VvCabSauv08_P0240F.ver1.0.g576560	disease resistance (CC-NBS-LRR class) family
VvCabSauv08_P0240F.ver1.0.g576650	disease resistance (CC-NBS-LRR class) family
VvCabSauv08_P0265F.ver1.0.g583440	disease resistance (CC-NBS-LRR class) family
VvCabSauv08_P0175F.ver1.0.g551210	disease resistance (TIR-NBS-LRR class)
VvCabSauv08_P0279F.ver1.0.g586060	disease resistance (TIR-NBS-LRR class)
VvCabSauv08_H0005F_054.ver1.0.g059700	disease resistance At1g50180
VvCabSauv08_H0005F_054.ver1.0.g059760	disease resistance At1g50180
VvCabSauv08_H0015F_032.ver1.0.g092630	disease resistance At4g27190-like
VvCabSauv08_H0032F_002.ver1.0.g132270	disease resistance At4g27190-like
VvCabSauv08_H0124F_001.ver1.0.g218640	disease resistance family
VvCabSauv08_P0007F.ver1.0.g307810	disease resistance family
VvCabSauv08_P0188F.ver1.0.g556450	disease resistance family
VvCabSauv08_P0188F.ver1.0.g556790	disease resistance family
VvCabSauv08_P0188F.ver1.0.g556800	disease resistance family
VvCabSauv08_P0249F.ver1.0.g578860	disease resistance family
VvCabSauv08_P0265F.ver1.0.g583430	disease resistance family
VvCabSauv08_P0135F.ver1.0.g523790	disease resistance gene NBS-LRR family
VvCabSauv08_P0135F.ver1.0.g523820	disease resistance gene NBS-LRR family
VvCabSauv08_P0135F.ver1.0.g523830	disease resistance gene NBS-LRR family
VvCabSauv08_P0135F.ver1.0.g523880	disease resistance gene NBS-LRR family
VvCabSauv08_P0135F.ver1.0.g523890	disease resistance gene NBS-LRR family
VvCabSauv08_P0240F.ver1.0.g576750	disease resistance gene NBS-LRR family
VvCabSauv08_P0001F.ver1.0.g266480	disease resistance RGA2-like
VvCabSauv08_P0116F.ver1.0.g506410	disease resistance RGA2-like
VvCabSauv08_P0116F.ver1.0.g506420	disease resistance RGA2-like
VvCabSauv08_P0136F.ver1.0.g524350	disease resistance RGA2-like
VvCabSauv08_P0136F.ver1.0.g524470	disease resistance RGA2-like
VvCabSauv08_P0206F.ver1.0.g565860	disease resistance RGA2-like
VvCabSauv08_P0206F.ver1.0.g565870	disease resistance RGA2-like
VvCabSauv08_P0648F.ver1.0.g620150	disease resistance RGA2-like
VvCabSauv08_P0016F.ver1.0.g344710	disease resistance RGA4
VvCabSauv08_P0080F.ver1.0.g461740	disease resistance RGA4
VvCabSauv08_P0182F.ver1.0.g554090	disease resistance RGA4
VvCabSauv08_P0325F.ver1.0.g595260	disease resistance RGA4
VvCabSauv08_P0325F.ver1.0.g595270	disease resistance RGA4
VvCabSauv08_P0054F.ver1.0.g431680	Disease resistance RPM1
VvCabSauv08_P0090F.ver1.0.g477880	Disease resistance RPM1
VvCabSauv08_P0090F.ver1.0.g477890	Disease resistance RPM1
VvCabSauv08_P0090F.ver1.0.g477900	Disease resistance RPM1
VvCabSauv08_P0090F.ver1.0.g477910	Disease resistance RPM1
VvCabSauv08_P0090F.ver1.0.g477930	Disease resistance RPM1
VvCabSauv08_P0207F.ver1.0.g566800	Disease resistance RPM1
VvCabSauv08_P0249F.ver1.0.g578880	Disease resistance RPM1
VvCabSauv08_H0014F_032.ver1.0.g087850	disease resistance RPM1-like
VvCabSauv08_H0129F_009.ver1.0.g222460	disease resistance RPP13 1
VvCabSauv08_H0129F_009.ver1.0.g222470	disease resistance RPP13 1
VvCabSauv08_H0283F_005.ver1.0.g246810	disease resistance RPP13 1
VvCabSauv08_P0073F.ver1.0.g454900	disease resistance RPP13 1
VvCabSauv08_P0091F.ver1.0.g478460	disease resistance RPP13 1
VvCabSauv08_P0129F.ver1.0.g519080	disease resistance RPP13 1
VvCabSauv08_P0129F.ver1.0.g519150	disease resistance RPP13 1
VvCabSauv08_H0004F_076.ver1.0.g049930	disease resistance RPP13 4
VvCabSauv08_P0156F.ver1.0.g538340	disease resistance RPP13 4
VvCabSauv08_P0211F.ver1.0.g567960	disease resistance TAO1-like
VvCabSauv08_H0027F_024.ver1.0.g122130	DNA (cytosine-5)-methyltransferase CMT3
[truncated: 497 more rows]

## Sheet: 2)GO_heterografts comparisons  
GO for common clusters between heterografts CS/RGM & CS/1103P annotated in gene bodies			GO for common clusters between heterografts CS/RGM & CS/1103P annotated in promoters
Term GO:0006139			Term GO:0006412
Nucleobase containing compound metabolic			translation
VvCabSauv08_P0010F.ver1.0.g323110	26S protease regulatory subunit 7		VvCabSauv08_H0001F_068.ver1.0.g020820	iron-sulfur assembly
VvCabSauv08_P0098F.ver1.0.g486410	4-coumarate-- ligase 2		VvCabSauv08_H0004F_076.ver1.0.g048850	probable NAD(P)H dehydrogenase (quinone) FQR1-like 2
VvCabSauv08_P0023F.ver1.0.g367540	4-hydroxy-4-methyl-2-oxoglutarate aldolase 3 isoform X2		VvCabSauv08_H0008F_029.ver1.0.g072040	ribosome-recycling chloroplastic
VvCabSauv08_P0026F.ver1.0.g376990	5 -3 exonuclease family		VvCabSauv08_H0010F_020.ver1.0.g077890	zinc finger CCCH domain
VvCabSauv08_H0028F_013.ver1.0.g124120	50S ribosomal L34		VvCabSauv08_H0013F_015.ver1.0.g085440	C2H2 zinc-finger SERRATE (SE)
VvCabSauv08_H0394F_005.ver1.0.g249960	ABC transporter C family member 8-like isoform X1		VvCabSauv08_H0014F_027.ver1.0.g087030	60S ribosomal L8
VvCabSauv08_P0039F.ver1.0.g408730	ABC transporter G family member 11		VvCabSauv08_H0022F_033.ver1.0.g110830	Ribosomal RNA small subunit methyltransferase G
VvCabSauv08_P0010F.ver1.0.g326930	adenine nucleotide alpha hydrolase superfamily		VvCabSauv08_H0023F_025.ver1.0.g113510	heavy metal-associated isoprenylated plant 41-like
VvCabSauv08_P0338F.ver1.0.g597840	amidase family		VvCabSauv08_H0034F_028.ver1.0.g136090	ras-related Rab7
VvCabSauv08_P0044F.ver1.0.g416540	Ankyrin repeat-containing		VvCabSauv08_H0037F_015.ver1.0.g140680	60S ribosomal L18a-1
VvCabSauv08_P0054F.ver1.0.g431410	Ankyrin repeat-containing		VvCabSauv08_H0037F_017.ver1.0.g140980	TIFY 5A-like
VvCabSauv08_H0123F_013.ver1.0.g217480	ankyrin repeat-containing BDA1-like		VvCabSauv08_H0048F_006.ver1.0.g157110	60S ribosomal L23
VvCabSauv08_P0014F.ver1.0.g337820	Anthocyanin 5-aromatic acyltransferase		VvCabSauv08_H0050F_004.ver1.0.g159510	40S ribosomal S15
VvCabSauv08_P0089F.ver1.0.g477380	AT-hook motif nuclear-localized 1-like		VvCabSauv08_H0054F_003.ver1.0.g163700	calcium-dependent kinase 2-like
VvCabSauv08_P0103F.ver1.0.g493850	ATP-dependent Clp protease proteolytic subunit chloroplastic		VvCabSauv08_H0061F_002.ver1.0.g170700	copper transporter family
VvCabSauv08_H0007F_034.ver1.0.g065140	B3 domain-containing		VvCabSauv08_H0091F_013.ver1.0.g195130	valine--tRNA chloroplastic mitochondrial 2 isoform X1
VvCabSauv08_H0114F_004.ver1.0.g213330	bZIP transcription factor 53-like		VvCabSauv08_H0091F_013.ver1.0.g195170	valine--tRNA chloroplastic mitochondrial 2 isoform X2
VvCabSauv08_P0005F.ver1.0.g298250	cucumisin family		VvCabSauv08_H0093F_009.ver1.0.g196570	VQ motif-containing
VvCabSauv08_H0011F_032.ver1.0.g082760	cyclin-dependent kinase C-2		VvCabSauv08_H0117F_004.ver1.0.g215290	pentatricopeptide repeat-containing At5g01110
VvCabSauv08_H0025F_008.ver1.0.g118110	dicer 4		VvCabSauv08_H0119F_006.ver1.0.g216160	probable alpha-glucosidase Os06g0675700
VvCabSauv08_H0018F_016.ver1.0.g097090	disease resistance (CC-NBS-LRR class) family		VvCabSauv08_H0124F_001.ver1.0.g218650	30S ribosomal S15
VvCabSauv08_P0007F.ver1.0.g310290	DNA glycosylase superfamily		VvCabSauv08_H0125F_004.ver1.0.g218720	kinase superfamily
VvCabSauv08_P0033F.ver1.0.g397660	DNA repair RAD4 isoform X3		VvCabSauv08_H0130F_007.ver1.0.g223580	60S acidic ribosomal family
VvCabSauv08_P0029F.ver1.0.g387660	DNA RNA helicase		VvCabSauv08_H0152F_009.ver1.0.g231930	embryo defective 2759
VvCabSauv08_P0157F.ver1.0.g539540	DNA RNA polymerases superfamily		VvCabSauv08_H0188F_003.ver1.0.g239310	DUF247 domain
VvCabSauv08_P0044F.ver1.0.g416280	DNA topoisomerase 3-beta		VvCabSauv08_H0262F_007.ver1.0.g245500	40S ribosomal S28
VvCabSauv08_P0054F.ver1.0.g432170	DNA-directed RNA polymerases IV and V subunit 4-like isoform X2		VvCabSauv08_H0394F_005.ver1.0.g249960	ABC transporter C family member 8-like isoform X1
VvCabSauv08_P0101F.ver1.0.g491650	Dof zinc finger		VvCabSauv08_P0000F.ver1.0.g261590	Histone chaperone ASF1B
VvCabSauv08_P0024F.ver1.0.g368340	double-strand break repair MRE11 isoform X1		VvCabSauv08_P0001F.ver1.0.g266200	ARM repeat superfamily
VvCabSauv08_P0029F.ver1.0.g387210	DUF2146 family		VvCabSauv08_P0001F.ver1.0.g273450	eukaryotic aspartyl protease family
VvCabSauv08_P0022F.ver1.0.g361790	E2F transcription factor-like E2FE isoform X1		VvCabSauv08_P0006F.ver1.0.g305100	ethylene receptor 2-like
VvCabSauv08_P0041F.ver1.0.g412220	E3 ubiquitin- ligase RKP		VvCabSauv08_P0007F.ver1.0.g308390	heavy metal transport detoxification superfamily
VvCabSauv08_P0130F.ver1.0.g519740	E3 ubiquitin- ligase SINAT5-like		VvCabSauv08_P0008F.ver1.0.g316980	endonuclease exonuclease phosphatase family
VvCabSauv08_H0036F_004.ver1.0.g139870	ethylene-responsive transcription factor ERF105-like		VvCabSauv08_P0010F.ver1.0.g325720	40S ribosomal S30
VvCabSauv08_H0018F_029.ver1.0.g099470	F-actin-capping subunit alpha		VvCabSauv08_P0011F.ver1.0.g330830	50S ribosomal chloroplastic
VvCabSauv08_P0104F.ver1.0.g495140	FAR1-RELATED SEQUENCE 6-like		VvCabSauv08_P0014F.ver1.0.g338280	60S ribosomal L8
VvCabSauv08_P0467F.ver1.0.g611860	Formin 1		VvCabSauv08_P0016F.ver1.0.g345090	phenylalanine--tRNA chloroplastic mitochondrial
VvCabSauv08_P0021F.ver1.0.g359740	Glutamate receptor		VvCabSauv08_P0017F.ver1.0.g347080	axial regulator YABBY 2 isoform X3
VvCabSauv08_H0088F_005.ver1.0.g191640	glycine-rich family		VvCabSauv08_P0020F.ver1.0.g358080	60S ribosomal L10-like
VvCabSauv08_H0027F_024.ver1.0.g122090	GTP-binding BRASSINAZOLE INSENSITIVE PALE GREEN chloroplastic		VvCabSauv08_P0028F.ver1.0.g385800	50S ribosomal chloroplastic-like
VvCabSauv08_P0314F.ver1.0.g593250	hemerythrin HHE cation-binding domain		VvCabSauv08_P0028F.ver1.0.g386370	uncharacterized protein LOC109790842 isoform X2
VvCabSauv08_P0021F.ver1.0.g360140	Histidine kinase 5		VvCabSauv08_P0030F.ver1.0.g389610	cytochrome P450 71A1-like
VvCabSauv08_H0046F_003.ver1.0.g153590	HMG-Y-related A		VvCabSauv08_P0034F.ver1.0.g399200	polypyrimidine tract-binding homolog 3-like
VvCabSauv08_H0016F_035.ver1.0.g095050	homeobox-DDT domain RLT3-like		VvCabSauv08_P0034F.ver1.0.g399370	hypothetical protein PRUPE_ppa011559mg
VvCabSauv08_P0047F.ver1.0.g420400	hypothetical protein L484_019524		VvCabSauv08_P0037F.ver1.0.g405210	60S ribosomal L18A-1
VvCabSauv08_P0009F.ver1.0.g321410	hypothetical protein PRUPE_ppa023832mg		VvCabSauv08_P0051F.ver1.0.g426670	germin 1
VvCabSauv08_H0018F_029.ver1.0.g098440	IGR motif		VvCabSauv08_P0057F.ver1.0.g434140	40S ribosomal S20-2
VvCabSauv08_H0129F_009.ver1.0.g222410	intron-binding aquarius		VvCabSauv08_P0079F.ver1.0.g460840	ABC transporter C family member 8-like isoform X2
VvCabSauv08_P0054F.ver1.0.g430280	kinase family		VvCabSauv08_P0089F.ver1.0.g476360	serine arginine-rich splicing factor RS41-like isoform X1
VvCabSauv08_H0105F_014.ver1.0.g207610	lethal(2) giant larvae homolog SRO77 isoform X3		VvCabSauv08_P0099F.ver1.0.g488660	NIN 1
VvCabSauv08_P0000F.ver1.0.g263050	leucine-rich repeat receptor-like serine threonine- kinase		VvCabSauv08_P0102F.ver1.0.g492440	30S ribosomal S17
VvCabSauv08_P0027F.ver1.0.g381470	linoleate 13S-lipoxygenase 2- chloroplastic-like		VvCabSauv08_P0107F.ver1.0.g498010	60S ribosomal L11
VvCabSauv08_H0052F_017.ver1.0.g161730	LRR receptor-like kinase family		VvCabSauv08_P0114F.ver1.0.g504360	30S ribosomal chloroplastic
VvCabSauv08_P0022F.ver1.0.g362370	MADS-box transcription factor family		VvCabSauv08_P0115F.ver1.0.g504490	cytochrome P450 family
VvCabSauv08_P0094F.ver1.0.g482090	MADS-box transcription factor family		VvCabSauv08_P0115F.ver1.0.g504960	40S ribosomal S13
VvCabSauv08_P0066F.ver1.0.g447930	MAIN-LIKE 1-like isoform X2		VvCabSauv08_P0136F.ver1.0.g524540	50S ribosomal chloroplastic
VvCabSauv08_P0169F.ver1.0.g547810	methyltransferase small domain		VvCabSauv08_P0139F.ver1.0.g526530	50S ribosomal L20
VvCabSauv08_P0003F.ver1.0.g287480	microtubule-associated RP EB family member 1C-like		VvCabSauv08_P0150F.ver1.0.g533950	Geranylgeranyl transferase type-2 subunit beta
VvCabSauv08_P0022F.ver1.0.g364380	mitochondrial import receptor subunit TOM5 homolog		VvCabSauv08_P0174F.ver1.0.g550980	ICE-like protease p20 domain
VvCabSauv08_H0058F_016.ver1.0.g167100	mobidb-lite (MOBIDB_LITE)		VvCabSauv08_P0191F.ver1.0.g558660	40S ribosomal S6
VvCabSauv08_H0152F_009.ver1.0.g231940	modifier OF SNC1		VvCabSauv08_P0263F.ver1.0.g582810	polyadenylate-binding 2-like
VvCabSauv08_P0038F.ver1.0.g407110	Mov34 MPN PAD-1 family
VvCabSauv08_H0003F_036.ver1.0.g040300	MRG family		Term GO:0009875
VvCabSauv08_P0000F.ver1.0.g255970	myb family transcription factor family		Pollen-pistil interaction
VvCabSauv08_P0208F.ver1.0.g566830	myb family transcription factor family		VvCabSauv08_H0000F_021.ver1.0.g001740	kinase family
VvCabSauv08_P0161F.ver1.0.g542230	nuclear factor kappa-B-binding		VvCabSauv08_H0004F_090.ver1.0.g051870	G-type lectin S-receptor-like serine threonine- kinase RLK1
VvCabSauv08_H0002F_098.ver1.0.g032130	nuclear transport factor 2 (NTF2) family		VvCabSauv08_H0024F_019.ver1.0.g114630	trichome birefringence-like 3 isoform X1
VvCabSauv08_P0005F.ver1.0.g297600	nucleotide-sugar transporter family		VvCabSauv08_H0024F_019.ver1.0.g114890	polynucleotide 3 -phosphatase ZDP isoform X1
VvCabSauv08_H0028F_013.ver1.0.g124550	O-fucosyltransferase family		VvCabSauv08_H0024F_019.ver1.0.g115000	pathogenesis-related family
VvCabSauv08_P0084F.ver1.0.g468700	omega-3 fatty acid chloroplastic-like		VvCabSauv08_H0034F_002.ver1.0.g135120	exocyst complex component sec5
VvCabSauv08_P0003F.ver1.0.g286630	origin of replication complex subunit 2		VvCabSauv08_H0047F_007.ver1.0.g155110	G-type lectin S-receptor-like serine threonine- kinase
VvCabSauv08_P0028F.ver1.0.g384670	outer membrane OMP85 family		VvCabSauv08_H0125F_004.ver1.0.g218720	kinase superfamily
VvCabSauv08_P0037F.ver1.0.g404340	pentatricopeptide repeat-containing chloroplastic		VvCabSauv08_H0305F_002.ver1.0.g247300	G-type lectin S-receptor-like Serine Threonine-kinase plant
VvCabSauv08_P0066F.ver1.0.g448620	peptide methionine sulfoxide reductase B5-like		VvCabSauv08_P0014F.ver1.0.g338050	G-type lectin S-receptor-like Serine Threonine-kinase
VvCabSauv08_P0101F.ver1.0.g491360	phenylalanine--tRNA ligase beta cytoplasmic		VvCabSauv08_P0024F.ver1.0.g369460	G-type lectin S-receptor-like serine threonine- kinase At2g19130
VvCabSauv08_P0075F.ver1.0.g456440	Phosphoglucomutase family		VvCabSauv08_P0024F.ver1.0.g370630	rab3 GTPase-activating non-catalytic subunit
VvCabSauv08_H0087F_002.ver1.0.g191160	Pleiotropic drug resistance 1		VvCabSauv08_P0103F.ver1.0.g493880	G-type lectin S-receptor-like serine threonine- kinase SD2-5
VvCabSauv08_H0028F_003.ver1.0.g123360	pre-mRNA-splicing factor SYF1		VvCabSauv08_P0107F.ver1.0.g497380	transcription factor GTE4
VvCabSauv08_P0219F.ver1.0.g570520	probable bifunctional methylthioribulose-1-phosphate dehydratase enolase-phosphatase E1		VvCabSauv08_P0137F.ver1.0.g525420	cation H(+) antiporter 19-like
VvCabSauv08_H0032F_002.ver1.0.g132580	Pseudouridine synthase family
VvCabSauv08_P0195F.ver1.0.g560050	Pyruvate cytosolic isozyme
VvCabSauv08_P0037F.ver1.0.g404580	pyruvate dehydrogenase E1 component subunit beta- chloroplastic-like
VvCabSauv08_P0030F.ver1.0.g392590	RAD3-like DNA-binding helicase
VvCabSauv08_H0092F_011.ver1.0.g195830	ralf-like 26
VvCabSauv08_P0010F.ver1.0.g325050	recA DNA recombination family
VvCabSauv08_P0039F.ver1.0.g408450	Reticuline oxidase
VvCabSauv08_P0051F.ver1.0.g426790	Reticuline oxidase
VvCabSauv08_H0004F_018.ver1.0.g044000	Retrovirus-related Pol poly from transposon TNT 1-94
VvCabSauv08_P0072F.ver1.0.g453690	Retrovirus-related Pol poly from transposon TNT 1-94
VvCabSauv08_P0049F.ver1.0.g425120	RFT1 homolog isoform X4
VvCabSauv08_H0004F_076.ver1.0.g048290	Ribosomal L25 Gln-tRNA anti-codon-binding domain-containing
VvCabSauv08_H0060F_008.ver1.0.g168230	ribosomal RNA small subunit methyltransferase G
VvCabSauv08_P0182F.ver1.0.g553930	ribosome silencing factor
VvCabSauv08_P0061F.ver1.0.g440530	RNA polymerase alpha subunit (chloroplast)
VvCabSauv08_P0060F.ver1.0.g437110	Sas10 Utp3 C1D family
VvCabSauv08_P0035F.ver1.0.g401390	senescence-associated DH
VvCabSauv08_P0022F.ver1.0.g361910	Serine threonine- kinase
VvCabSauv08_H0008F_029.ver1.0.g071080	serine threonine- phosphatase BSL1
VvCabSauv08_H0034F_028.ver1.0.g136240	shikimate kinase chloroplastic-like
VvCabSauv08_P0148F.ver1.0.g533630	sm LSM8
VvCabSauv08_P0276F.ver1.0.g585490	SQUAMOSA PROMOTER BINDING -LIKE 7
VvCabSauv08_P0085F.ver1.0.g469440	succinate dehydrogenase assembly factor
VvCabSauv08_P0085F.ver1.0.g469540	succinate dehydrogenase assembly factor
VvCabSauv08_P0020F.ver1.0.g357000	tapetum determinant
VvCabSauv08_H0080F_010.ver1.0.g184480	telomerase reverse transcriptase
VvCabSauv08_P0010F.ver1.0.g326820	transcription factor MYB3R-1-like
VvCabSauv08_H0002F_098.ver1.0.g030080	transcription initiation factor beta subunit
VvCabSauv08_P0003F.ver1.0.g288030	transcription initiation factor TFIID subunit 4b-like isoform X1
VvCabSauv08_P0184F.ver1.0.g554840	transcription termination factor family
VvCabSauv08_P0065F.ver1.0.g447440	TRANSMEMBRANE (PHOBIUS)
VvCabSauv08_P0029F.ver1.0.g387670	transmembrane amino acid transporter family
VvCabSauv08_P0003F.ver1.0.g293790	transportin 1
VvCabSauv08_P0009F.ver1.0.g321480	tRNA (adenine(58)-N(1))-methyltransferase non-catalytic subunit trm6
VvCabSauv08_H0431F_002.ver1.0.g251300	truncated transcription factor CAULIFLOWER A-like
VvCabSauv08_P0117F.ver1.0.g508150	ubiquitin-like-specific protease 1B isoform X4
VvCabSauv08_P0070F.ver1.0.g451590	U-box kinase family
VvCabSauv08_P0005F.ver1.0.g296000	UDP-D-xylose:L-fucose alpha-1,3-D-xylosyltransferase MGP4-like
VvCabSauv08_P0024F.ver1.0.g369930	UDP-Glycosyltransferase superfamily
VvCabSauv08_P0104F.ver1.0.g494480	uncharacterized LOC8278573 precursor
VvCabSauv08_H0394F_005.ver1.0.g249990	uncharacterized protein LOC109705053
VvCabSauv08_P0035F.ver1.0.g401630	uncharacterized protein LOC109720603
VvCabSauv08_P0208F.ver1.0.g566990	uncharacterized protein LOC109726061
VvCabSauv08_P0130F.ver1.0.g520280	uncharacterized protein LOC109794082
VvCabSauv08_P0000F.ver1.0.g260810	uncharacterized protein LOC109794458, partial
VvCabSauv08_P0039F.ver1.0.g409340	uncharacterized protein LOC109847865
VvCabSauv08_P0085F.ver1.0.g469860	V-type proton ATPase subunit C
VvCabSauv08_P0092F.ver1.0.g479360	xyloglucan glycosyltransferase
VvCabSauv08_P0027F.ver1.0.g381000	ZIP metal ion transporter family
VvCabSauv08_P0582F.ver1.0.g617900	purine-uracil permease NCS1-like

## Sheet: 3)GO_spe_clusters_RGM
GO for clusters specific to CS/RGM heterograft annotated in gene bodies			GO for clusters specific to CS/RGM heterograft annotated in promoters
Term GO:0006464			Term GO:0007049
cellular protein modif process			Cell cycle
VvCabSauv08_H0067F_012.ver1.0.g178320	1-O-acylglucose:anthocyanin acyltransferase		VvCabSauv08_P0279F.ver1.0.g586320	12-oxophytodienoate reductase
VvCabSauv08_P0181F.ver1.0.g553600	1-phosphatidylinositol-3-phosphate 5-kinase FAB1D isoform X1		VvCabSauv08_P0595F.ver1.0.g618410	12-oxophytodienoate reductase
VvCabSauv08_P0009F.ver1.0.g322880	3-ketoacyl- synthase 4		VvCabSauv08_P0595F.ver1.0.g618440	12-oxophytodienoate reductase
VvCabSauv08_P0005F.ver1.0.g295200	3-phosphoinositide-dependent kinase		VvCabSauv08_P0075F.ver1.0.g457150	40S ribosomal S13
VvCabSauv08_P0352F.ver1.0.g599610	60S acidic ribosomal P0		VvCabSauv08_H0150F_004.ver1.0.g231300	60S acidic ribosomal P0
VvCabSauv08_P0003F.ver1.0.g291590	60S ribosomal L30		VvCabSauv08_P0352F.ver1.0.g599610	60S acidic ribosomal P0
VvCabSauv08_H0015F_008.ver1.0.g091750	6-phosphogluconate dehydrogenase family		VvCabSauv08_P0015F.ver1.0.g343020	ABSCISIC ACID-INSENSITIVE 5 2
VvCabSauv08_P0002F.ver1.0.g275990	ABC transporter B family member 2-like		VvCabSauv08_P0287F.ver1.0.g587760	ABSCISIC ACID-INSENSITIVE 5 2
VvCabSauv08_H0001F_068.ver1.0.g020910	ABC transporter of the		VvCabSauv08_P0137F.ver1.0.g524940	ALWAYS EARLY 3
VvCabSauv08_P0010F.ver1.0.g326760	aceous RNase P chloroplastic mitochondrial-like isoform X2		VvCabSauv08_P0157F.ver1.0.g539260	amino acid permease family
VvCabSauv08_H0003F_013.ver1.0.g035980	acetyl- carboxylase 1-like		VvCabSauv08_H0084F_001.ver1.0.g188170	ataxin-7 3
VvCabSauv08_P0001F.ver1.0.g272190	acyl- -binding domain		VvCabSauv08_H0130F_007.ver1.0.g223310	ATPase family AAA domain-containing 1-like isoform X2
VvCabSauv08_P0237F.ver1.0.g575950	Acyl- N-acyltransferases (NAT) superfamily		VvCabSauv08_P0072F.ver1.0.g454060	auxin response factor 8-like
VvCabSauv08_P0011F.ver1.0.g332570	acyl-coenzyme A thioesterase mitochondrial		VvCabSauv08_P0090F.ver1.0.g478100	basic blue -like
VvCabSauv08_H0018F_029.ver1.0.g098360	alkaline neutral invertase mitochondrial-like		VvCabSauv08_P0007F.ver1.0.g308410	CDP-diacylglycerol-inositol 3-phosphatidyltransferase 2
VvCabSauv08_P0018F.ver1.0.g349230	alkaline neutral invertase mitochondrial-like		VvCabSauv08_P0202F.ver1.0.g564200	cell division control 2 homolog
VvCabSauv08_H0019F_015.ver1.0.g100330	alpha amino-terminal methyltransferase		VvCabSauv08_P0088F.ver1.0.g475010	cell division cycle cofactor of APC complex-like
VvCabSauv08_H0084F_001.ver1.0.g187370	Alpha N-terminal methyltransferase 1		VvCabSauv08_H0048F_006.ver1.0.g157070	cellulose synthase A catalytic subunit 4 [UDP-forming]-like
VvCabSauv08_P0114F.ver1.0.g503420	AMSH-like ubiquitin thioesterase 3		VvCabSauv08_H0002F_098.ver1.0.g032040	cellulose synthase G3
VvCabSauv08_H0004F_090.ver1.0.g052170	Ankyrin repeat family		VvCabSauv08_P0014F.ver1.0.g339480	Centromere kinetochore zw10
VvCabSauv08_H0053F_029.ver1.0.g162910	Ankyrin repeat family		VvCabSauv08_P0085F.ver1.0.g469720	Centromere S
VvCabSauv08_P0082F.ver1.0.g464930	ankyrin repeat family		VvCabSauv08_P0085F.ver1.0.g469830	coiled-coil domain-containing SCD2-like
VvCabSauv08_P0323F.ver1.0.g594740	Ankyrin repeat family		VvCabSauv08_P0171F.ver1.0.g548820	condensin complex subunit 2 isoform X2
VvCabSauv08_H0044F_011.ver1.0.g152520	Ankyrin repeat-containing		VvCabSauv08_P0070F.ver1.0.g451650	condensin complex subunit 3
VvCabSauv08_H0044F_015.ver1.0.g152760	Ankyrin repeat-containing		VvCabSauv08_H0129F_009.ver1.0.g222580	crossover junction endonuclease MUS81
VvCabSauv08_H0054F_003.ver1.0.g164060	Ankyrin repeat-containing		VvCabSauv08_P0016F.ver1.0.g345390	Cyclin family
VvCabSauv08_P0166F.ver1.0.g545230	Ankyrin repeat-containing		VvCabSauv08_P0099F.ver1.0.g489250	Cyclin-dependent kinase
VvCabSauv08_P0166F.ver1.0.g545360	Ankyrin repeat-containing		VvCabSauv08_H0013F_015.ver1.0.g085140	cyclin-dependent kinase C-2
VvCabSauv08_P0000F.ver1.0.g260380	ankyrin repeat-containing At2g01680		VvCabSauv08_P0085F.ver1.0.g470820	cycloeucalenol cycloisomerase
VvCabSauv08_P0123F.ver1.0.g512180	Anthocyanin regulatory C1		VvCabSauv08_P0019F.ver1.0.g353080	cysteine-rich RECEPTOR-like kinase
VvCabSauv08_P0216F.ver1.0.g569420	apyrase 2-like		VvCabSauv08_H0106F_001.ver1.0.g207920	Digalactosyldiacylglycerol synthase 1
VvCabSauv08_H0125F_007.ver1.0.g219530	arabinogalactan peptide 22-like		VvCabSauv08_H0030F_003.ver1.0.g129440	disease resistance
VvCabSauv08_P0005F.ver1.0.g302130	Arginyl-tRNA-- transferase 1		VvCabSauv08_P0101F.ver1.0.g490900	DNA mismatch repair MSH2
VvCabSauv08_H0010F_038.ver1.0.g080660	aspartate cytoplasmic		VvCabSauv08_P0171F.ver1.0.g548570	DNA mismatch repair MSH5 isoform X1
VvCabSauv08_P0010F.ver1.0.g326800	aspartate cytoplasmic		VvCabSauv08_H0061F_013.ver1.0.g172820	DNA repair (Rad51) family
VvCabSauv08_P0188F.ver1.0.g557010	AT-hook motif nuclear-localized 9-like		VvCabSauv08_P0317F.ver1.0.g593630	DNA replication complex GINS PSF2
VvCabSauv08_H0086F_008.ver1.0.g191020	ATP binding		VvCabSauv08_H0004F_046.ver1.0.g045480	DNA topoisomerase 3-alpha
VvCabSauv08_P0078F.ver1.0.g459890	Autophagy-related 11		VvCabSauv08_H0030F_012.ver1.0.g130920	Dof zinc finger
VvCabSauv08_P0070F.ver1.0.g450970	BAH domain-containing		VvCabSauv08_H0085F_006.ver1.0.g189480	dual specificity phosphatase family
VvCabSauv08_H0100F_014.ver1.0.g203220	Bet1-like SNARE 1-1		VvCabSauv08_H0029F_030.ver1.0.g129070	E2F transcription factor-1 family
VvCabSauv08_H0103F_011.ver1.0.g205410	beta-1,3-galactosyltransferase 11		VvCabSauv08_H0090F_008.ver1.0.g194660	E3 ubiquitin- ligase PRT1-like isoform X1
VvCabSauv08_H0093F_009.ver1.0.g196890	beta-1,3-galactosyltransferase 7-like		VvCabSauv08_P0023F.ver1.0.g367370	E3 ubiquitin- ligase SINA-like 2
VvCabSauv08_P0000F.ver1.0.g255460	beta-1,3-galactosyltransferase GALT1		VvCabSauv08_H0004F_076.ver1.0.g048350	endoribonuclease Dicer homolog 2-like
VvCabSauv08_H0003F_013.ver1.0.g037450	beta-galactosidase family		VvCabSauv08_H0119F_006.ver1.0.g216280	enhancer of polycomb-like transcription factor
VvCabSauv08_H0011F_032.ver1.0.g082270	bifunctional riboflavin biosynthesis RIBA chloroplastic-like		VvCabSauv08_P0440F.ver1.0.g609530	eukaryotic translation initiation factor
VvCabSauv08_H0008F_001.ver1.0.g068960	blue-light photoreceptor PHR2		VvCabSauv08_P0002F.ver1.0.g277770	expansin-like B1
VvCabSauv08_P0079F.ver1.0.g460600	BRASSINOSTEROID INSENSITIVE 1-associated receptor kinase 1-like precursor		VvCabSauv08_P0002F.ver1.0.g277810	expansin-like B1
VvCabSauv08_P0183F.ver1.0.g554280	BRI1 suppressor 1 (BSU1)-like 3		VvCabSauv08_P0042F.ver1.0.g414910	FLX-like 2 isoform X2
VvCabSauv08_P0242F.ver1.0.g577150	BRI1 suppressor 1 (BSU1)-like 3		VvCabSauv08_P0008F.ver1.0.g315700	glycoside hydrolase family 1
VvCabSauv08_H0126F_004.ver1.0.g220460	BSD domain-containing family		VvCabSauv08_P0028F.ver1.0.g385530	hypothetical protein CICLE_v10010617mg
VvCabSauv08_H0113F_005.ver1.0.g211910	BTB POZ and MATH domain-containing 2		VvCabSauv08_P0014F.ver1.0.g336610	hypothetical protein CICLE_v10015675mg
VvCabSauv08_H0013F_006.ver1.0.g084840	BTB POZ and MATH domain-containing 4-like		VvCabSauv08_P0028F.ver1.0.g385020	hypothetical protein POPTR_0004s04800g
VvCabSauv08_P0268F.ver1.0.g583790	BTB POZ and TAZ domain-containing 4 isoform X1		VvCabSauv08_P0153F.ver1.0.g536330	hypothetical protein PRUPE_ppa026283mg
VvCabSauv08_H0023F_025.ver1.0.g113210	BTB POZ domain-containing At1g55760		VvCabSauv08_P0043F.ver1.0.g415770	kinase family
VvCabSauv08_H0013F_015.ver1.0.g085400	BZIP transcription factor		VvCabSauv08_P0321F.ver1.0.g594630	kinase family
VvCabSauv08_P0003F.ver1.0.g287280	C2H2-like zinc finger		VvCabSauv08_P0015F.ver1.0.g344200	Kinetochore nuf2
VvCabSauv08_P0034F.ver1.0.g398690	caffeic acid 3-O-methyltransferase		VvCabSauv08_P0035F.ver1.0.g401320	late embryogenesis abundant (LEA) family
VvCabSauv08_P0133F.ver1.0.g522690	calcium-activated outward-rectifying potassium channel 3 family		VvCabSauv08_P0150F.ver1.0.g534200	like heterochromatin (LHP1)
VvCabSauv08_P0002F.ver1.0.g284470	calcium-dependent kinase 1		VvCabSauv08_P0001F.ver1.0.g267840	lipase (DUF620)
VvCabSauv08_P0007F.ver1.0.g309760	calcium-dependent kinase 26		VvCabSauv08_P0061F.ver1.0.g441280	LST8 homolog
VvCabSauv08_P0093F.ver1.0.g480770	calcium-dependent kinase SK5		VvCabSauv08_H0061F_002.ver1.0.g171090	L-type lectin-domain containing receptor kinase -like isoform X2
VvCabSauv08_P0020F.ver1.0.g356450	calmodulin-binding family		VvCabSauv08_P0103F.ver1.0.g493030	MEI2-like 2
VvCabSauv08_H0030F_012.ver1.0.g130260	casein kinase 1 2		VvCabSauv08_H0061F_013.ver1.0.g172850	mitogen-activated kinase 3
VvCabSauv08_H0006F_012.ver1.0.g060160	casein kinase I		VvCabSauv08_P0216F.ver1.0.g570040	mitogen-activated kinase homolog NTF4-like
VvCabSauv08_P0010F.ver1.0.g326540	casein kinase I		VvCabSauv08_P0157F.ver1.0.g539400	Mitotic checkpoint
VvCabSauv08_H0013F_015.ver1.0.g085070	CBL-interacting kinase 32 isoform X1		VvCabSauv08_P0032F.ver1.0.g395100	mitotic spindle checkpoint MAD1
VvCabSauv08_H0006F_033.ver1.0.g061600	CBL-interacting kinase 4		VvCabSauv08_P0078F.ver1.0.g459490	MULTIPOLAR SPINDLE 1
VvCabSauv08_P0104F.ver1.0.g495240	CBL-interacting serine threonine- kinase 5-like		VvCabSauv08_P0019F.ver1.0.g354270	NADH dehydrogenase ubiquinone complex assembly factor (DUF185)
VvCabSauv08_P0102F.ver1.0.g492310	CBL-interacting serine threonine- kinase 6-like		VvCabSauv08_P0104F.ver1.0.g494200	N-alpha-acetyltransferase 50
VvCabSauv08_P0001F.ver1.0.g272920	CDPK-related kinase 1 family		VvCabSauv08_P0003F.ver1.0.g286470	patatin 2
VvCabSauv08_P0060F.ver1.0.g439780	CDPK-related kinase 3-like		VvCabSauv08_P0136F.ver1.0.g524670	pentatricopeptide repeat-containing chloroplastic
VvCabSauv08_P0002F.ver1.0.g277940	Cell division cycle 7-related kinase		VvCabSauv08_H0137F_005.ver1.0.g226950	phragmoplast orienting kinesin 1
VvCabSauv08_P0065F.ver1.0.g445160	chalcone-flavanone isomerase family		VvCabSauv08_P0016F.ver1.0.g345560	Plant invertase pectin methylesterase inhibitor superfamily
VvCabSauv08_H0006F_012.ver1.0.g060340	chromatin modification-related MEAF6		VvCabSauv08_P0347F.ver1.0.g598960	P-loop containing nucleoside triphosphate hydrolases superfamily
VvCabSauv08_P0029F.ver1.0.g387310	Chromodomain-helicase-DNA-binding 4		VvCabSauv08_H0020F_003.ver1.0.g102080	probable pectate lyase 8
VvCabSauv08_P0084F.ver1.0.g468630	Chromodomain-helicase-DNA-binding 4		VvCabSauv08_P0004F.ver1.0.g294480	probable UDP-arabinopyranose mutase 5 isoform X1
VvCabSauv08_P0038F.ver1.0.g406530	clathrin adaptor complex small chain		VvCabSauv08_P0232F.ver1.0.g575140	probable WRKY transcription factor 4
VvCabSauv08_P0114F.ver1.0.g503590	component of IIS longevity pathway SMK-1 domain		VvCabSauv08_H0123F_013.ver1.0.g217740	RAN BINDING 1
VvCabSauv08_P0205F.ver1.0.g565690	COP9 signalosome complex subunit 8		VvCabSauv08_H0080F_010.ver1.0.g184810	ras-related RGP1
VvCabSauv08_H0005F_001.ver1.0.g055390	coronatine-insensitive 1-like		VvCabSauv08_P0286F.ver1.0.g587410	receptor kinase
VvCabSauv08_P0097F.ver1.0.g485820	CTD small phosphatase 2-A isoform X1		VvCabSauv08_P0082F.ver1.0.g465010	replication A 70 kDa DNA-binding subunit A-like
VvCabSauv08_P0133F.ver1.0.g522810	CTD small phosphatase 2-A isoform X1		VvCabSauv08_P0013F.ver1.0.g334110	replication factor C1
VvCabSauv08_P0136F.ver1.0.g524660	C-type lectin receptor-like tyrosine- kinase At1g52310		VvCabSauv08_P0028F.ver1.0.g386080	Retrovirus-related Pol poly from transposon TNT 1-94
VvCabSauv08_P0016F.ver1.0.g345390	Cyclin family		VvCabSauv08_P0148F.ver1.0.g533710	Retrovirus-related Pol poly from transposon TNT 1-94
VvCabSauv08_P0276F.ver1.0.g585250	cyclin-dependent kinase		VvCabSauv08_H0004F_072.ver1.0.g047360	salicylate carboxymethyltransferase-like
VvCabSauv08_P0011F.ver1.0.g330870	cyclin-dependent kinase C-2		VvCabSauv08_H0004F_076.ver1.0.g049710	salicylate carboxymethyltransferase-like
VvCabSauv08_P0296F.ver1.0.g589600	cyclin-H1-1 isoform X1		VvCabSauv08_H0004F_076.ver1.0.g049790	salicylate carboxymethyltransferase-like
VvCabSauv08_P0170F.ver1.0.g548190	cyclin-P3-1-like isoform X1		VvCabSauv08_P0007F.ver1.0.g310510	salicylate carboxymethyltransferase-like
VvCabSauv08_P0024F.ver1.0.g368640	Cyclophilin-like peptidyl-prolyl cis-trans isomerase family		VvCabSauv08_H0418F_010.ver1.0.g250890	scarecrow 23
VvCabSauv08_P0201F.ver1.0.g563590	cysteine-rich receptor kinase 10		VvCabSauv08_P0123F.ver1.0.g513390	Serine threonine- kinase Aurora-1
VvCabSauv08_H0026F_004.ver1.0.g118890	cysteine-rich receptor kinase 2 isoform X2		VvCabSauv08_H0043F_004.ver1.0.g148920	sporulation (DUF155)
VvCabSauv08_P0000F.ver1.0.g258320	cysteine-rich receptor kinase 2 isoform X2		VvCabSauv08_H0002F_095.ver1.0.g029380	tetraspanin family
VvCabSauv08_P0026F.ver1.0.g377640	cysteine-rich receptor kinase 2 isoform X2		VvCabSauv08_P0001F.ver1.0.g272830	Transcription factor DPB
VvCabSauv08_P0110F.ver1.0.g499040	cysteine-rich receptor-kinase		VvCabSauv08_P0380F.ver1.0.g603090	transcription termination factor
VvCabSauv08_H0027F_004.ver1.0.g120140	Cytochrome c-type biogenesis		VvCabSauv08_P0126F.ver1.0.g517090	transmembrane (DUF2215)
VvCabSauv08_P0065F.ver1.0.g446120	DDB1- and CUL4-associated factor homolog 1		VvCabSauv08_P0007F.ver1.0.g311730	Two-component response regulator
VvCabSauv08_P0083F.ver1.0.g465780	DEAD-box ATP-dependent RNA helicase 21		VvCabSauv08_P0011F.ver1.0.g331430	Two-component response regulator
VvCabSauv08_P0137F.ver1.0.g525430	DEAD-box ATP-dependent RNA helicase 50		VvCabSauv08_P0086F.ver1.0.g472570	two-component response regulator ORR26-like
VvCabSauv08_P0167F.ver1.0.g545880	Death-associated kinase 1		VvCabSauv08_P0117F.ver1.0.g507600	ubiquitin-conjugating enzyme 19 family
VvCabSauv08_H0048F_006.ver1.0.g156190	dehydrodolichyl diphosphate synthase 6-like		VvCabSauv08_P0025F.ver1.0.g373130	ubiquitin-specific protease 23
VvCabSauv08_H0040F_003.ver1.0.g143850	delta(24)-sterol reductase		VvCabSauv08_P0208F.ver1.0.g566990	uncharacterized protein LOC109726061
VvCabSauv08_P0014F.ver1.0.g338910	DETOXIFICATION 40-like		VvCabSauv08_P0084F.ver1.0.g468240	uncharacterized protein LOC109806662
VvCabSauv08_P0073F.ver1.0.g455440	disease resistance (TIR-NBS-LRR class)		VvCabSauv08_P0331F.ver1.0.g596530	WEB family chloroplastic-like
VvCabSauv08_P0167F.ver1.0.g545440	disease resistance gene NBS-LRR family		VvCabSauv08_P0084F.ver1.0.g468480	Zinc transporter 6
VvCabSauv08_P0000F.ver1.0.g264820	disease resistance RGA2-like		VvCabSauv08_P0595F.ver1.0.g618460	12-oxophytodienoate reductase
VvCabSauv08_P0016F.ver1.0.g344760	disease resistance RGA4
VvCabSauv08_P0008F.ver1.0.g314220	DNA methyltransferase 1-associated
VvCabSauv08_P0066F.ver1.0.g448440	DNA polymerase V-like
VvCabSauv08_H0054F_003.ver1.0.g163450	DNA repair RAD16
VvCabSauv08_P0054F.ver1.0.g430570	DNA repair RAD16
VvCabSauv08_P0557F.ver1.0.g616900	DNA replication complex GINS SLD5
VvCabSauv08_P0027F.ver1.0.g379670	DNA-binding with MIZ SP-RING zinc PHD-finger and SAP domain-containing
VvCabSauv08_P0003F.ver1.0.g293830	DNA-directed RNA polymerase II subunit 1
VvCabSauv08_P0099F.ver1.0.g487830	DNA-directed RNA polymerase II subunit 1
VvCabSauv08_P0061F.ver1.0.g441570	dof zinc finger -like
VvCabSauv08_P0007F.ver1.0.g311080	dolichyl-diphosphooligosaccharide-- glycosyltransferase 48 kDa subunit
VvCabSauv08_P0048F.ver1.0.g422080	dolichyl-diphosphooligosaccharide-- glycosyltransferase subunit 2-like
VvCabSauv08_P0101F.ver1.0.g491100	Dr1 homolog
VvCabSauv08_P0028F.ver1.0.g385390	D-Tyr-tRNA(Tyr) deacylase family
VvCabSauv08_H0201F_015.ver1.0.g240940	DUF4283 domain
VvCabSauv08_P0003F.ver1.0.g291790	DUF793 family
VvCabSauv08_P0093F.ver1.0.g480870	E3 ubiquitin ligase
VvCabSauv08_P0312F.ver1.0.g593090	E3 ubiquitin- ligase ATL4-like
VvCabSauv08_P0103F.ver1.0.g493820	E3 ubiquitin ligase BIG BROTHER-like
VvCabSauv08_P0606F.ver1.0.g618790	E3 ubiquitin- ligase BRE1-like 2 isoform X1
VvCabSauv08_P0096F.ver1.0.g485360	E3 ubiquitin- ligase KEG
VvCabSauv08_P0137F.ver1.0.g524710	E3 ubiquitin- ligase MIEL1
VvCabSauv08_P0090F.ver1.0.g478000	E3 ubiquitin- ligase PRT1-like isoform X1
VvCabSauv08_H0004F_046.ver1.0.g045500	E3 ubiquitin- ligase RGLG3-like isoform X1
VvCabSauv08_H0004F_018.ver1.0.g043240	E3 ubiquitin- ligase UPL3
VvCabSauv08_H0001F_068.ver1.0.g019750	E3 ubiquitin- ligase UPL7 isoform X1
VvCabSauv08_P0237F.ver1.0.g576030	ECERIFERUM 3-like
VvCabSauv08_P0104F.ver1.0.g494100	EG45-like domain containing
VvCabSauv08_H0010F_020.ver1.0.g078510	elongation factor mitochondrial
VvCabSauv08_P0010F.ver1.0.g328670	elongation factor mitochondrial
VvCabSauv08_P0171F.ver1.0.g549280	ENHANCED DOWNY MILDEW 2-like
VvCabSauv08_H0030F_012.ver1.0.g130230	epidermal patterning factor
VvCabSauv08_P0028F.ver1.0.g384240	epoxide hydrolase
VvCabSauv08_P0084F.ver1.0.g468560	ERBB-3 BINDING PROTEIN 1
VvCabSauv08_H0008F_029.ver1.0.g072750	ETO1 1
VvCabSauv08_P0005F.ver1.0.g294990	eukaryotic translation initiation factor 2 subunit gamma-like
VvCabSauv08_H0021F_038.ver1.0.g107200	eukaryotic translation initiation factor-like
VvCabSauv08_P0025F.ver1.0.g373740	eukaryotic translation initiation factor-like
VvCabSauv08_P0137F.ver1.0.g526050	evolutionarily carboxy-terminal region
VvCabSauv08_P0002F.ver1.0.g276590	eyes absent homolog 2
VvCabSauv08_P0105F.ver1.0.g496050	F box family
VvCabSauv08_P0002F.ver1.0.g278010	FAD NAD(P)-binding oxidoreductase family
VvCabSauv08_P0157F.ver1.0.g539270	FAD-linked sulfhydryl oxidase ERV1
VvCabSauv08_P0358F.ver1.0.g600300	farnesyltransferase geranylgeranyltransferase type-1 subunit alpha
VvCabSauv08_H0132F_006.ver1.0.g224580	fasciclin-like arabinogalactan 7 precursor
VvCabSauv08_P0005F.ver1.0.g299690	F-box family
VvCabSauv08_P0107F.ver1.0.g497680	F-box LRR-repeat MAX2 homolog
VvCabSauv08_H0001F_068.ver1.0.g019840	F-box PP2-A15
VvCabSauv08_P0088F.ver1.0.g474460	F-box SKIP16
VvCabSauv08_P0013F.ver1.0.g333780	flavonoid 3 ,5 -hydroxylase 1-like
VvCabSauv08_P0117F.ver1.0.g508320	flavonoid 3 ,5 -hydroxylase 1-like
VvCabSauv08_P0133F.ver1.0.g523510	floral homeotic AGAMOUS
VvCabSauv08_H0004F_076.ver1.0.g050410	floral homeotic PMADS 1-like
VvCabSauv08_H0142F_002.ver1.0.g228470	galactosyltransferase family
VvCabSauv08_P0002F.ver1.0.g282290	galactosyltransferase family
VvCabSauv08_P0014F.ver1.0.g340390	galactosyltransferase family
VvCabSauv08_P0020F.ver1.0.g355810	Galactosyltransferase family
VvCabSauv08_P0137F.ver1.0.g526180	Galactosyltransferase family
VvCabSauv08_H0043F_036.ver1.0.g151170	GDA1 CD39 nucleoside phosphatase family
VvCabSauv08_H0051F_016.ver1.0.g160560	GDP-L-galactose phosphorylase 1-like isoform X1
VvCabSauv08_P0177F.ver1.0.g552300	GDP-mannose transporter GONST3 isoform X2
VvCabSauv08_P0107F.ver1.0.g496890	glutaredoxin-like family
VvCabSauv08_P0100F.ver1.0.g489710	glutathione cytosolic
VvCabSauv08_P0003F.ver1.0.g288450	glycine-rich protein
VvCabSauv08_P0080F.ver1.0.g462440	glycoside hydrolase family 1
VvCabSauv08_P0014F.ver1.0.g339760	glycosyl hydrolase family 9
VvCabSauv08_P0028F.ver1.0.g384850	glyoxysomal processing glyoxysomal
VvCabSauv08_P0002F.ver1.0.g281640	GMP synthase (glutamine-hydrolyzing) glutamine amidotransferase
VvCabSauv08_P0026F.ver1.0.g376840	GPI ethanolamine phosphate transferase 1 isoform X1
VvCabSauv08_P0194F.ver1.0.g559710	GPI transamidase component PIG-S
VvCabSauv08_P0117F.ver1.0.g508440	GTP-BINDING 3
VvCabSauv08_H0047F_007.ver1.0.g155110	G-type lectin S-receptor-like serine threonine- kinase
VvCabSauv08_P0047F.ver1.0.g420690	G-type lectin S-receptor-like serine threonine- kinase
VvCabSauv08_P0000F.ver1.0.g260070	G-type lectin S-receptor-like serine threonine- kinase At1g34300
VvCabSauv08_P0030F.ver1.0.g392460	G-type lectin S-receptor-like serine threonine- kinase At4g03230 isoform X3
VvCabSauv08_H0283F_005.ver1.0.g246800	G-type lectin S-receptor-like serine threonine- kinase LECRK1
VvCabSauv08_H0028F_027.ver1.0.g125630	G-type lectin S-receptor-like serine threonine- kinase RKS1
VvCabSauv08_P0080F.ver1.0.g462790	G-type lectin S-receptor-like serine threonine- kinase RLK1
VvCabSauv08_H0073F_006.ver1.0.g181190	G-type lectin S-receptor-like serine threonine- kinase SD2-5 isoform X1
VvCabSauv08_P0038F.ver1.0.g406370	G-type lectin S-receptor-like serine threonine- kinase SD2-5 isoform X1
VvCabSauv08_P0001F.ver1.0.g266690	G-type lectin S-receptor-like serine threonine- kinase SD3-1
VvCabSauv08_H0305F_002.ver1.0.g247300	G-type lectin S-receptor-like Serine Threonine-kinase plant
VvCabSauv08_H0129F_009.ver1.0.g222430	guanylate-binding family
VvCabSauv08_P0129F.ver1.0.g519040	guanylate-binding family
VvCabSauv08_H0032F_005.ver1.0.g133600	GYF domain
VvCabSauv08_H0023F_025.ver1.0.g113510	heavy metal-associated isoprenylated plant 41-like
VvCabSauv08_P0291F.ver1.0.g588770	hexokinase family
VvCabSauv08_P0317F.ver1.0.g593660	histone acetyltransferase MCC1 isoform X1
VvCabSauv08_P0003F.ver1.0.g293280	Histone-lysine N-methyltransferase ASHH2
VvCabSauv08_P0130F.ver1.0.g520060	histone-lysine N-methyltransferase ATXR6
VvCabSauv08_P0003F.ver1.0.g292120	holocarboxylase synthase 1
VvCabSauv08_P0005F.ver1.0.g301500	homeodomain family
VvCabSauv08_P0219F.ver1.0.g570900	homeodomain transcriptional regulator
VvCabSauv08_H0020F_003.ver1.0.g101960	hydroxyproline O-galactosyltransferase HPGT1
VvCabSauv08_P0095F.ver1.0.g483370	hydroxyproline-rich glyco family
VvCabSauv08_H0201F_016.ver1.0.g241170	hypothetical protein CARUB_v10026028mg
VvCabSauv08_P0009F.ver1.0.g321270	hypothetical protein PHAVU_009G017200g
VvCabSauv08_P0028F.ver1.0.g385020	hypothetical protein POPTR_0004s04800g
VvCabSauv08_P0129F.ver1.0.g519550	hypothetical protein POPTR_0005s01170g, partial
VvCabSauv08_P0047F.ver1.0.g420640	hypothetical protein POPTR_0011s13240g
VvCabSauv08_H0004F_076.ver1.0.g049700	hypothetical protein POPTR_0013s05410g
VvCabSauv08_H0025F_002.ver1.0.g117660	hypothetical protein POPTR_0013s05470g
VvCabSauv08_P0145F.ver1.0.g530950	hypothetical protein POPTR_0013s06900g
VvCabSauv08_P0014F.ver1.0.g336910	hypothetical protein POPTR_0014s16530g
VvCabSauv08_P0014F.ver1.0.g340910	hypothetical protein PRUPE_ppa021750mg, partial
VvCabSauv08_P0041F.ver1.0.g413380	hypothetical protein PRUPE_ppa021778mg
VvCabSauv08_P0130F.ver1.0.g520120	impaired sucrose induction
VvCabSauv08_H0010F_020.ver1.0.g077520	inactive receptor kinase
VvCabSauv08_P0010F.ver1.0.g326200	initiator tRNA phosphoribosyl transferase family
VvCabSauv08_P0006F.ver1.0.g305410	isCO large subunit-binding subunit alpha
VvCabSauv08_P0048F.ver1.0.g421480	kelch repeat-containing F-box family
VvCabSauv08_P0000F.ver1.0.g256000	kinase 2B
VvCabSauv08_P0001F.ver1.0.g273330	kinase and PP2C-like domain-containing
VvCabSauv08_H0004F_046.ver1.0.g045450	kinase family
VvCabSauv08_H0089F_008.ver1.0.g194150	kinase family
VvCabSauv08_P0001F.ver1.0.g269320	kinase family
VvCabSauv08_P0003F.ver1.0.g287110	kinase family
VvCabSauv08_P0041F.ver1.0.g413060	kinase family
VvCabSauv08_P0041F.ver1.0.g413730	kinase family
VvCabSauv08_P0063F.ver1.0.g444170	kinase family
VvCabSauv08_P0114F.ver1.0.g503880	kinase family
VvCabSauv08_H0004F_076.ver1.0.g048880	kinase superfamily
VvCabSauv08_H0021F_038.ver1.0.g107690	kinase superfamily
VvCabSauv08_P0000F.ver1.0.g263580	kinase superfamily
VvCabSauv08_P0003F.ver1.0.g285240	kinase superfamily
VvCabSauv08_P0014F.ver1.0.g336700	kinase superfamily
VvCabSauv08_P0049F.ver1.0.g424000	kinase superfamily
VvCabSauv08_P0108F.ver1.0.g498640	kinase superfamily
VvCabSauv08_P0310F.ver1.0.g592880	kinesin KIN-12G
VvCabSauv08_H0494F_001.ver1.0.g252190	kinesin KIN-14I
VvCabSauv08_P0025F.ver1.0.g374270	lactation elevated 1-like isoform X1
VvCabSauv08_P0000F.ver1.0.g256460	LEAF RUST 10 DISEASE-RESISTANCE LOCUS RECEPTOR-LIKE PROTEIN KINASE-like
VvCabSauv08_P0030F.ver1.0.g392470	lectin kinase family
VvCabSauv08_H0102F_003.ver1.0.g204840	Leucine-rich repeat extensin 2
VvCabSauv08_P0180F.ver1.0.g552930	leucine-rich repeat receptor kinase MSP1
VvCabSauv08_H0001F_068.ver1.0.g019890	leucine-rich repeat receptor kinase PXC1 precursor
VvCabSauv08_P0164F.ver1.0.g544140	leucine-rich repeat receptor kinase TDR
VvCabSauv08_P0028F.ver1.0.g384910	leucine-rich repeat receptor-like serine threonine- kinase At2g14440
VvCabSauv08_H0052F_017.ver1.0.g161640	leucine-rich repeat receptor-like serine threonine- kinase At2g24130
VvCabSauv08_P0421F.ver1.0.g607630	Leucine-rich repeat receptor-like serine threonine- kinase BAM1
VvCabSauv08_H0030F_012.ver1.0.g131130	Leucine-rich repeat transmembrane kinase
VvCabSauv08_P0025F.ver1.0.g373970	leucine-rich repeat transmembrane kinase
VvCabSauv08_P0030F.ver1.0.g391180	Leucine-rich repeat transmembrane kinase
VvCabSauv08_P0205F.ver1.0.g565500	Leucine-rich repeat transmembrane kinase
VvCabSauv08_P0105F.ver1.0.g496430	Leucoanthocyanidin dioxygenase
VvCabSauv08_P0150F.ver1.0.g534200	like heterochromatin (LHP1)
VvCabSauv08_H0004F_076.ver1.0.g049840	lipid transfer
VvCabSauv08_H0027F_024.ver1.0.g121810	lipoyltransferase 2
VvCabSauv08_H0002F_098.ver1.0.g032470	long chain acyl- synthetase 4-like
VvCabSauv08_P0085F.ver1.0.g469890	long chain base biosynthesis 2a
VvCabSauv08_H0018F_013.ver1.0.g096470	LRR receptor-like kinase
VvCabSauv08_H0095F_006.ver1.0.g198430	LRR receptor-like kinase
VvCabSauv08_P0051F.ver1.0.g425970	LRR receptor-like kinase
VvCabSauv08_P0107F.ver1.0.g497870	LRR receptor-like kinase
VvCabSauv08_P0025F.ver1.0.g373940	LRR receptor-like kinase family
VvCabSauv08_P0075F.ver1.0.g456540	LRR receptor-like kinase family
VvCabSauv08_P0078F.ver1.0.g459830	LRR receptor-like kinase family
VvCabSauv08_P0118F.ver1.0.g509090	LRR receptor-like kinase family
VvCabSauv08_P0206F.ver1.0.g566400	LRR receptor-like kinase family
VvCabSauv08_H0119F_006.ver1.0.g216400	LRR receptor-like serine threonine- kinase
VvCabSauv08_P0119F.ver1.0.g510120	LRR receptor-like serine threonine- kinase
VvCabSauv08_P0123F.ver1.0.g512020	LRR receptor-like serine threonine- kinase ERECTA
VvCabSauv08_H0125F_007.ver1.0.g219860	LRR receptor-like serine threonine- kinase GSO1
VvCabSauv08_P0020F.ver1.0.g355980	LRR receptor-like serine threonine- kinase GSO1
VvCabSauv08_P0169F.ver1.0.g547820	LRR receptor-like serine threonine- kinase GSO1
VvCabSauv08_P0126F.ver1.0.g516570	LRR receptor-like serine threonine- kinase HSL2
VvCabSauv08_P0009F.ver1.0.g320020	LRR receptor-like serine threonine- kinase RCH1
VvCabSauv08_P0000F.ver1.0.g265510	LRR receptor-like serine threonine- kinase RPK2
VvCabSauv08_P0161F.ver1.0.g541560	LRR receptor-like serine threonine- kinase RPK2
VvCabSauv08_P0005F.ver1.0.g301480	L-type lectin-domain containing receptor kinase -like
VvCabSauv08_P0000F.ver1.0.g262920	lysine histidine transporter-like 6
VvCabSauv08_P0005F.ver1.0.g296210	lysine-specific demethylase ELF6
VvCabSauv08_P0086F.ver1.0.g472450	Lysine-specific demethylase REF6
VvCabSauv08_P0000F.ver1.0.g258500	lysM domain receptor-like kinase 3
VvCabSauv08_P0014F.ver1.0.g339890	lysM domain receptor-like kinase 3 isoform X1
VvCabSauv08_H0001F_068.ver1.0.g021320	lysosomal pro-X carboxypeptidase
VvCabSauv08_P0001F.ver1.0.g274260	MACPF domain-containing CAD1-like isoform X1
VvCabSauv08_H0159F_003.ver1.0.g234310	MADS-box JOINTLESS
VvCabSauv08_P0003F.ver1.0.g289920	MADS-box JOINTLESS
VvCabSauv08_P0131F.ver1.0.g521900	MADS-box JOINTLESS
VvCabSauv08_P0172F.ver1.0.g549830	MADS-box JOINTLESS
VvCabSauv08_H0159F_003.ver1.0.g234330	MADS-box SVP-like
VvCabSauv08_P0009F.ver1.0.g322890	maf DDB_G0281937 isoform X1
VvCabSauv08_P0024F.ver1.0.g370700	MALE DISCOVERER 2-like isoform X1
VvCabSauv08_H0024F_036.ver1.0.g116830	MAP kinase
VvCabSauv08_P0024F.ver1.0.g369690	MAP kinase
VvCabSauv08_H0159F_001.ver1.0.g234160	mechanosensitive ion channel 10-like
VvCabSauv08_P0010F.ver1.0.g323990	mediator of RNA polymerase II transcription subunit 20a-like
VvCabSauv08_P0023F.ver1.0.g367170	methyltransferase small domain
VvCabSauv08_P0126F.ver1.0.g517620	MFS transporter
VvCabSauv08_P0142F.ver1.0.g529110	MFS transporter
VvCabSauv08_P0009F.ver1.0.g322480	mitogen-activated kinase 1
VvCabSauv08_P0000F.ver1.0.g261120	mitogen-activated kinase 9-like
VvCabSauv08_P0206F.ver1.0.g566230	mitogen-activated kinase 9-like
VvCabSauv08_P0084F.ver1.0.g468580	mitogen-activated kinase kinase kinase 13
VvCabSauv08_H0003F_013.ver1.0.g036540	mitogen-activated kinase kinase kinase 1-like
VvCabSauv08_P0048F.ver1.0.g422980	Mitogen-activated kinase kinase kinase A
VvCabSauv08_H0006F_033.ver1.0.g060980	mobidb-lite (MOBIDB_LITE), SignalP-TM (SIGNALP_GRAM_POSITIVE)
VvCabSauv08_H0023F_011.ver1.0.g112140	multidrug resistance ABC transporter family
VvCabSauv08_P0028F.ver1.0.g383440	MYB transcription factor family
VvCabSauv08_P0005F.ver1.0.g295420	myosin heavy chain
VvCabSauv08_H0001F_068.ver1.0.g021130	NAC domain-containing 90-like
VvCabSauv08_H0023F_015.ver1.0.g112710	NAD-dependent deacetylase SRT1
VvCabSauv08_P0161F.ver1.0.g542270	N-alpha-acetyltransferase MAK3
VvCabSauv08_P0113F.ver1.0.g501730	NEDD8-activating enzyme E1 catalytic subunit
VvCabSauv08_P0090F.ver1.0.g478110	NHL domain
VvCabSauv08_P0005F.ver1.0.g298110	NHP2 1
VvCabSauv08_P0003F.ver1.0.g288300	NO POLLEN GERMINATION RELATED 1 family
VvCabSauv08_P0007F.ver1.0.g308130	nodulin family
VvCabSauv08_H0023F_011.ver1.0.g112410	NON_CYTOPLASMIC_DOMAIN (PHOBIUS), CYTOPLASMIC_DOMAIN (PHOBIUS), TRANSMEMBRANE (PHOBIUS), TMhelix (TMHMM)
VvCabSauv08_P0035F.ver1.0.g401220	NSP-INTERACTING KINASE 1-like isoform X1
VvCabSauv08_P0000F.ver1.0.g258230	NSP-INTERACTING KINASE 3
VvCabSauv08_H0146F_005.ver1.0.g229420	nucleolar coiled-body phospho
VvCabSauv08_P0030F.ver1.0.g389470	nucleoside diphosphate kinase family
VvCabSauv08_P0156F.ver1.0.g538420	nudC domain-containing 2
VvCabSauv08_P0021F.ver1.0.g359730	O-fucosyltransferase family
VvCabSauv08_P0066F.ver1.0.g448020	orf490 (mitochondrion)
VvCabSauv08_H0014F_032.ver1.0.g089080	Outer arm dynein light chain 1
VvCabSauv08_H0000F_052.ver1.0.g007310	Pantothenate kinase 2
VvCabSauv08_P0000F.ver1.0.g258000	Pantothenate kinase 2
VvCabSauv08_P0066F.ver1.0.g449070	pathogenesis-related family
VvCabSauv08_P0007F.ver1.0.g308830	pentatricopeptide (PPR) repeat-containing
VvCabSauv08_P0108F.ver1.0.g498740	pentatricopeptide repeat-containing At3g42630
VvCabSauv08_P0132F.ver1.0.g522440	pentatricopeptide repeat-containing At3g42630
VvCabSauv08_P0090F.ver1.0.g478330	pentatricopeptide repeat-containing chloroplastic
VvCabSauv08_P0091F.ver1.0.g478940	pentatricopeptide repeat-containing mitochondrial-like
VvCabSauv08_P0104F.ver1.0.g494530	pentatricopeptide repeat-containing mitochondrial-like
VvCabSauv08_H0004F_044.ver1.0.g044940	peptide methionine sulfoxide reductase A5
VvCabSauv08_H0009F_017.ver1.0.g076100	Peptide transporter
VvCabSauv08_P0016F.ver1.0.g345380	peptidyl-prolyl cis-trans isomerase
VvCabSauv08_P0084F.ver1.0.g468810	peptidyl-prolyl cis-trans isomerase family
VvCabSauv08_H0058F_016.ver1.0.g167250	Peroxisome biogenesis 12
VvCabSauv08_H0030F_012.ver1.0.g130890	phosphatase 2A 55 kDa regulatory subunit B
VvCabSauv08_H0023F_025.ver1.0.g113810	phosphatase 2C family
VvCabSauv08_P0002F.ver1.0.g276510	phosphatase 2C family
VvCabSauv08_P0061F.ver1.0.g441480	phosphatase 2C family
VvCabSauv08_P0104F.ver1.0.g494240	phosphatase 2C family
VvCabSauv08_P0116F.ver1.0.g506150	phosphatase 2C family
VvCabSauv08_P0130F.ver1.0.g519700	phosphatidylinositol 4-kinase gamma 4-like
VvCabSauv08_H0043F_024.ver1.0.g150680	phosphatidylinositol 4-kinase gamma 5-like
VvCabSauv08_H0058F_027.ver1.0.g167510	Phosphoenolpyruvate carboxylase kinase 1
VvCabSauv08_P0001F.ver1.0.g272630	phosphoglycerate cytosolic-like isoform X1
VvCabSauv08_P0104F.ver1.0.g494910	phospholipase D alpha 1
VvCabSauv08_H0016F_031.ver1.0.g094540	phospholipid-transporting ATPase 2
VvCabSauv08_P0011F.ver1.0.g330910	phototropic-responsive NPH3 family
VvCabSauv08_P0061F.ver1.0.g442470	phototropin-1-like isoform X2
VvCabSauv08_H0114F_004.ver1.0.g213530	phytochrome B
VvCabSauv08_P0079F.ver1.0.g461140	plant MHJ24-14
VvCabSauv08_H0028F_027.ver1.0.g125570	plant U-box
VvCabSauv08_P0026F.ver1.0.g376180	plasma membrane H+-ATPase
VvCabSauv08_P0103F.ver1.0.g493520	pleckstrin homology domain-containing family
VvCabSauv08_P0008F.ver1.0.g315230	P-loop nucleoside triphosphate hydrolase superfamily
VvCabSauv08_P0050F.ver1.0.g425720	P-loop nucleoside triphosphate hydrolase superfamily
VvCabSauv08_P0010F.ver1.0.g323560	pollen receptor-like kinase 3
VvCabSauv08_P0024F.ver1.0.g370650	polynucleotide 3 -phosphatase ZDP isoform X1
VvCabSauv08_P0034F.ver1.0.g398550	probable alkaline neutral invertase D
VvCabSauv08_H0085F_008.ver1.0.g190220	probable aspartyl aminopeptidase
VvCabSauv08_P0169F.ver1.0.g547870	probable beta-1,3-galactosyltransferase 14
VvCabSauv08_P0008F.ver1.0.g314650	probable glutamyl chloroplastic
VvCabSauv08_P0048F.ver1.0.g422600	probable inactive histone-lysine N-methyltransferase SUVR2 isoform X1
VvCabSauv08_P0022F.ver1.0.g362830	probable LRR receptor-like serine threonine- kinase At1g74360
VvCabSauv08_P0051F.ver1.0.g426300	probable LRR receptor-like serine threonine- kinase At4g20940
VvCabSauv08_H0152F_009.ver1.0.g232040	probable LRR receptor-like serine threonine- kinase At4g26540
VvCabSauv08_P0253F.ver1.0.g580400	probable LRR receptor-like serine threonine- kinase At5g10290
VvCabSauv08_P0001F.ver1.0.g268360	probable L-type lectin-domain containing receptor kinase
VvCabSauv08_H0032F_002.ver1.0.g132840	probable magnesium transporter NIPA4 isoform X1
VvCabSauv08_P0084F.ver1.0.g468470	probable N-acetyltransferase HLS1-like
VvCabSauv08_H0102F_003.ver1.0.g204830	probable phosphatase 2C 10 isoform X1
VvCabSauv08_P0033F.ver1.0.g397540	probable phosphatase 2C 11
VvCabSauv08_P0049F.ver1.0.g424080	probable phosphatase 2C 74
VvCabSauv08_P0276F.ver1.0.g585550	probable prolyl 4-hydroxylase 4
VvCabSauv08_P0126F.ver1.0.g517630	probable prolyl 4-hydroxylase 9
VvCabSauv08_P0051F.ver1.0.g426270	probable receptor kinase At1g30570
VvCabSauv08_P0021F.ver1.0.g358440	probable receptor kinase At1g80640
VvCabSauv08_P0051F.ver1.0.g427350	probable ribose-5-phosphate isomerase chloroplastic
VvCabSauv08_H0032F_002.ver1.0.g132360	probable serine threonine- kinase At1g54610
VvCabSauv08_P0085F.ver1.0.g469950	probable serine threonine- kinase At1g54610
VvCabSauv08_H0004F_076.ver1.0.g048000	probable serine threonine- kinase At1g54610 isoform X1
VvCabSauv08_P0054F.ver1.0.g430230	probable serine threonine- kinase PBL23
VvCabSauv08_H0004F_090.ver1.0.g051290	probable serine threonine- kinase PIX13 isoform X2
VvCabSauv08_P0010F.ver1.0.g328780	probable serine threonine- kinase PIX7 isoform X1
VvCabSauv08_P0187F.ver1.0.g556170	probable serine threonine- kinase WNK3 isoform X1
VvCabSauv08_P0421F.ver1.0.g607550	probable sphingolipid transporter spinster homolog 2
VvCabSauv08_H0086F_008.ver1.0.g191040	probable ubiquitin-like-specific protease 2A isoform X2
VvCabSauv08_P0035F.ver1.0.g401450	Proline-rich receptor kinase PERK9
VvCabSauv08_P0113F.ver1.0.g502400	prolyl 4-hydroxylase subunit alpha
VvCabSauv08_H0027F_004.ver1.0.g120050	protein IAA8
VvCabSauv08_P0005F.ver1.0.g296110	pumilio homolog 4 isoform X1
VvCabSauv08_P0003F.ver1.0.g290320	pyridoxine pyridoxamine 5 -phosphate oxidase
VvCabSauv08_P0132F.ver1.0.g522030	ras guanine nucleotide exchange factor L-
VvCabSauv08_H0116F_001.ver1.0.g214470	receptor kinase
VvCabSauv08_P0000F.ver1.0.g262080	receptor kinase
VvCabSauv08_P0009F.ver1.0.g321030	receptor kinase
VvCabSauv08_P0402F.ver1.0.g605250	receptor kinase
VvCabSauv08_P0489F.ver1.0.g613590	receptor kinase
VvCabSauv08_P0498F.ver1.0.g614330	receptor kinase
VvCabSauv08_H0201F_016.ver1.0.g241230	receptor kinase At4g00960
VvCabSauv08_H0023F_025.ver1.0.g113780	receptor kinase BRI1-like 3
VvCabSauv08_P0035F.ver1.0.g400410	receptor kinase FERONIA
VvCabSauv08_P0000F.ver1.0.g260020	receptor kinase TMK1-like
VvCabSauv08_P0055F.ver1.0.g433960	receptor kinase TMK1-like
VvCabSauv08_P0000F.ver1.0.g262000	receptor kinase ZAR1
VvCabSauv08_H0277F_001.ver1.0.g246160	receptor-like kinase
VvCabSauv08_P0057F.ver1.0.g434350	receptor-like kinase
VvCabSauv08_P0095F.ver1.0.g484050	receptor-like kinase
VvCabSauv08_P0095F.ver1.0.g484220	receptor-like kinase
VvCabSauv08_P0448F.ver1.0.g610090	receptor-like kinase
VvCabSauv08_P0454F.ver1.0.g610640	receptor-like kinase
VvCabSauv08_P0024F.ver1.0.g367970	Receptor-like serine threonine- kinase SD1-8
VvCabSauv08_P0024F.ver1.0.g368010	Receptor-like serine threonine- kinase SD1-8
VvCabSauv08_P0047F.ver1.0.g420910	Receptor-like serine threonine- kinase SD1-8
VvCabSauv08_P0047F.ver1.0.g420920	receptor-like serine threonine- kinase SD1-8
VvCabSauv08_P0010F.ver1.0.g325170	receptor-like Serine Threonine-kinase ALE2
VvCabSauv08_H0018F_024.ver1.0.g097490	recovery 3
VvCabSauv08_P0278F.ver1.0.g585870	replication factor C1
VvCabSauv08_P0107F.ver1.0.g498020	Reticuline oxidase
VvCabSauv08_P0184F.ver1.0.g554820	Retrovirus-related Pol poly from transposon TNT 1-94
VvCabSauv08_P0125F.ver1.0.g515980	REVEILLE 6-like
VvCabSauv08_P0044F.ver1.0.g416360	rho GDP-dissociation inhibitor 1-like
VvCabSauv08_H0030F_012.ver1.0.g130540	Ribonuclease III family
VvCabSauv08_H0113F_005.ver1.0.g211870	ribonucleoside-diphosphate reductase small chain A
VvCabSauv08_P0169F.ver1.0.g547500	Ribosomal RNA small subunit methyltransferase I
VvCabSauv08_P0022F.ver1.0.g364510	RING finger B-like
VvCabSauv08_H0097F_004.ver1.0.g200200	ripening regulated DDTFR8
VvCabSauv08_H0024F_019.ver1.0.g114770	RNA 3 -terminal phosphate cyclase enolpyruvate alpha beta
VvCabSauv08_H0030F_012.ver1.0.g130620	Root hair defective 3 GTP-binding (RHD3)
VvCabSauv08_P0028F.ver1.0.g384230	RTF1 homolog
VvCabSauv08_H0065F_003.ver1.0.g174890	rust resistance kinase Lr10-like
VvCabSauv08_P0003F.ver1.0.g289600	SABRE isoform X1
VvCabSauv08_P0003F.ver1.0.g289660	SABRE isoform X2
VvCabSauv08_P0007F.ver1.0.g308710	sec61-gamma subunit of translocation complex
VvCabSauv08_P0147F.ver1.0.g532520	serine carboxypeptidase-like 18 isoform X1
VvCabSauv08_P0014F.ver1.0.g341240	serine threonine- kinase
VvCabSauv08_P0028F.ver1.0.g384290	serine threonine- kinase
VvCabSauv08_P0224F.ver1.0.g572380	Serine threonine- kinase
VvCabSauv08_P0243F.ver1.0.g577420	serine threonine- kinase ATG1t isoform X1
VvCabSauv08_P0005F.ver1.0.g301940	serine threonine- kinase CCR3
VvCabSauv08_P0204F.ver1.0.g565230	serine threonine- kinase CCR4
VvCabSauv08_P0029F.ver1.0.g388040	serine threonine- kinase D6PKL2-like
VvCabSauv08_P0003F.ver1.0.g292150	Serine Threonine kinase family
VvCabSauv08_P0006F.ver1.0.g306370	Serine Threonine kinase family
VvCabSauv08_P0002F.ver1.0.g282710	Serine threonine- kinase fray2
VvCabSauv08_P0065F.ver1.0.g446070	Serine threonine- kinase HT1
VvCabSauv08_P0310F.ver1.0.g592820	Serine threonine- kinase Nek5
VvCabSauv08_P0092F.ver1.0.g479930	serine threonine- kinase OXI1-like
VvCabSauv08_P0123F.ver1.0.g512270	serine threonine- kinase STY17-like
VvCabSauv08_P0000F.ver1.0.g255030	serine threonine- kinase STY8
VvCabSauv08_H0051F_009.ver1.0.g159950	serine threonine- kinase tricorner-like
VvCabSauv08_P0101F.ver1.0.g490540	serine threonine- phosphatase 2A 65 kDa regulatory subunit A beta isoform
VvCabSauv08_P0080F.ver1.0.g463300	serine threonine- phosphatase PP2A catalytic subunit
VvCabSauv08_P0084F.ver1.0.g468340	Serine Threonine-kinase DDB-G0267514
VvCabSauv08_P0034F.ver1.0.g399290	SET domain group 26
VvCabSauv08_P0093F.ver1.0.g480640	SET domain-containing
VvCabSauv08_P0026F.ver1.0.g377520	shaggy-like kinase 13
VvCabSauv08_P0025F.ver1.0.g373690	shikimate O-hydroxycinnamoyltransferase-like
VvCabSauv08_P0029F.ver1.0.g388390	sialyltransferase 1
VvCabSauv08_P0161F.ver1.0.g542370	sialyltransferase 5
VvCabSauv08_P0045F.ver1.0.g416910	sigma factor sigb regulation rsbq
VvCabSauv08_P0090F.ver1.0.g477590	SIGNAL_PEPTIDE_C_REGION (PHOBIUS)
VvCabSauv08_P0031F.ver1.0.g393610	S-isoprenylcysteine O-methyltransferase
VvCabSauv08_P0095F.ver1.0.g483410	SKP1 21 isoform X1
VvCabSauv08_P0047F.ver1.0.g420670	S-locus kinase
VvCabSauv08_H0047F_007.ver1.0.g155140	S-locus lectin kinase family
VvCabSauv08_P0034F.ver1.0.g398860	sm LSM3A
VvCabSauv08_P0051F.ver1.0.g426350	Small RNA 2 -O-methyltransferase
VvCabSauv08_P0029F.ver1.0.g387010	SNF7 family
VvCabSauv08_P0020F.ver1.0.g356600	squamosa promoter-binding 13A
VvCabSauv08_H0006F_033.ver1.0.g061930	Stabilizer of iron transporter Polynucleotidyl transferase
VvCabSauv08_P0057F.ver1.0.g434280	stress-induced receptor-like
VvCabSauv08_P0130F.ver1.0.g521080	stress-induced receptor-like
VvCabSauv08_P0125F.ver1.0.g515420	stress-induced receptor-like kinase
VvCabSauv08_P0454F.ver1.0.g610650	stress-induced receptor-like kinase
VvCabSauv08_P0104F.ver1.0.g495290	Stromal cell-derived factor 2
VvCabSauv08_P0022F.ver1.0.g361530	succinate dehydrogenase subunit
VvCabSauv08_H0137F_002.ver1.0.g225900	sucrose nonfermenting 4
VvCabSauv08_P0003F.ver1.0.g287310	SUMO-conjugating enzyme SCE1
VvCabSauv08_P0099F.ver1.0.g488500	SWI SNF-related matrix-associated actin-dependent regulator of chromatin subfamily A member 3-like 2 isoform X2
VvCabSauv08_H0161F_003.ver1.0.g235520	syntaxin of plants
VvCabSauv08_P0167F.ver1.0.g545580	Tetratricopeptide repeat (TPR)-like superfamily
VvCabSauv08_P0219F.ver1.0.g570990	Thioredoxin superfamily
VvCabSauv08_P0010F.ver1.0.g325340	thioredoxin-like chloroplastic isoform X1
VvCabSauv08_P0007F.ver1.0.g312770	TIC chloroplastic
VvCabSauv08_P0008F.ver1.0.g318130	TP53-regulating kinase-like isoform X1
VvCabSauv08_H0089F_004.ver1.0.g193180	transcription factor bHLH70 isoform X2
VvCabSauv08_H0019F_019.ver1.0.g100910	transcription factor FAMA
VvCabSauv08_P0195F.ver1.0.g559900	transcription factor GTE6-like isoform X1
VvCabSauv08_H0028F_003.ver1.0.g123000	transcription factor jumonji ( ) domain
VvCabSauv08_H0096F_010.ver1.0.g199650	transglutaminase family
VvCabSauv08_P0041F.ver1.0.g411550	transmembrane amino acid transporter family
VvCabSauv08_P0511F.ver1.0.g615240	transparent testa
VvCabSauv08_H0002F_028.ver1.0.g025980	transport Sec61 subunit alpha-like
VvCabSauv08_P0009F.ver1.0.g320930	triadin-like isoform X2
VvCabSauv08_P0095F.ver1.0.g483610	tripeptidyl peptidase II
VvCabSauv08_H0034F_028.ver1.0.g136140	tRNA pseudouridine(38 39) synthase isoform X1
VvCabSauv08_P0010F.ver1.0.g326160	tRNA rRNA methyltransferase ( ) family
VvCabSauv08_H0119F_006.ver1.0.g216450	TSS isoform X2
VvCabSauv08_P0008F.ver1.0.g316510	tubby like 3
VvCabSauv08_P0010F.ver1.0.g323840	tubulin--tyrosine ligase 12
VvCabSauv08_H0051F_008.ver1.0.g159920	twinkle homolog chloroplastic mitochondrial isoform X2
VvCabSauv08_H0061F_013.ver1.0.g172680	two-component response regulator-like APRR7 isoform X1
VvCabSauv08_P0095F.ver1.0.g483440	tyrosine kinase family
VvCabSauv08_P0002F.ver1.0.g276280	ubiquitin carboxyl-terminal hydrolase
VvCabSauv08_H0019F_015.ver1.0.g100760	ubiquitin carboxyl-terminal hydrolase 2
VvCabSauv08_P0065F.ver1.0.g446230	ubiquitin carboxyl-terminal hydrolase 26
VvCabSauv08_H0030F_012.ver1.0.g130930	Ubiquitin carboxyl-terminal hydrolase 6
VvCabSauv08_P0030F.ver1.0.g390850	Ubiquitin carboxyl-terminal hydrolase 6
VvCabSauv08_P0017F.ver1.0.g347110	Ubiquitin carboxyl-terminal hydrolase 8
VvCabSauv08_P0002F.ver1.0.g280390	ubiquitin carboxyl-terminal hydrolase MINDY-2 isoform X2
VvCabSauv08_P0003F.ver1.0.g290020	ubiquitin carboxy-terminal hydrolase
VvCabSauv08_H0004F_076.ver1.0.g049490	ubiquitin- ligase
VvCabSauv08_H0089F_008.ver1.0.g194370	Ubiquitin related modifier 1
VvCabSauv08_H0084F_001.ver1.0.g188080	ubiquitin-activating enzyme E1 1-like
VvCabSauv08_P0153F.ver1.0.g537030	ubiquitin-conjugating enzyme 34
VvCabSauv08_P0014F.ver1.0.g341190	ubiquitin-conjugating enzyme E2 26
VvCabSauv08_P0008F.ver1.0.g318690	Ubiquitin-conjugating enzyme RWD
VvCabSauv08_P0032F.ver1.0.g396790	Ubiquitin-like domain-containing CTD phosphatase
VvCabSauv08_P0137F.ver1.0.g525360	ubiquitin-like-specific protease ESD4
VvCabSauv08_P0017F.ver1.0.g347820	ubiquitin-specific protease 12
VvCabSauv08_P0011F.ver1.0.g330840	UBIQUITIN-SPECIFIC PROTEASE 4 family
VvCabSauv08_P0001F.ver1.0.g274350	U-box domain-containing 16
VvCabSauv08_P0026F.ver1.0.g376770	U-box domain-containing 38
VvCabSauv08_P0020F.ver1.0.g357850	U-box domain-containing 43
VvCabSauv08_P0084F.ver1.0.g468680	U-box domain-containing 44-like
VvCabSauv08_P0011F.ver1.0.g329710	U-box domain-containing 50
VvCabSauv08_P0039F.ver1.0.g409410	UDP-D-apiose UDP-D-xylose synthase 2
VvCabSauv08_H0084F_001.ver1.0.g187860	UDP-glycosyltransferase 87A1-like isoform X1
VvCabSauv08_P0005F.ver1.0.g298450	ultraviolet-B receptor UVR8-like
VvCabSauv08_H0007F_034.ver1.0.g065900	UNC-50 family
VvCabSauv08_H0139F_011.ver1.0.g228060	uncharacterized aarF domain-containing kinase chloroplastic
VvCabSauv08_P0104F.ver1.0.g494920	uncharacterized protein LOC109828793 isoform X2
VvCabSauv08_P0126F.ver1.0.g517450	UPF0553 -like
VvCabSauv08_H0101F_009.ver1.0.g204050	wall-associated kinase family
VvCabSauv08_H0051F_016.ver1.0.g160640	wall-associated receptor kinase
VvCabSauv08_P0003F.ver1.0.g293540	wall-associated receptor kinase
VvCabSauv08_P0051F.ver1.0.g426400	wall-associated receptor kinase
VvCabSauv08_P0051F.ver1.0.g426630	wall-associated receptor kinase
VvCabSauv08_H0001F_068.ver1.0.g019710	Wall-associated receptor kinase-like 20
VvCabSauv08_P0101F.ver1.0.g491140	Wall-associated receptor kinase-like 9
VvCabSauv08_H0026F_004.ver1.0.g119040	WD repeat-containing 82-B
VvCabSauv08_H0159F_001.ver1.0.g234200	WD-40 repeat family
VvCabSauv08_P0098F.ver1.0.g486830	WD-40 repeat family
VvCabSauv08_H0113F_005.ver1.0.g211050	WNK kinase
VvCabSauv08_P0024F.ver1.0.g368920	WPP domain-associated -like
VvCabSauv08_H0093F_009.ver1.0.g196470	zinc finger CCCH domain-containing 13-like isoform X1
VvCabSauv08_P0028F.ver1.0.g386540	zinc ion binding
VvCabSauv08_H0006F_033.ver1.0.g061350	zinc knuckle (CCHC-type) family
VvCabSauv08_P0035F.ver1.0.g401520	zinc-finger of monoamine-oxidase A repressor R1
Term GO:0006139
Nucleobase containing compound
VvCabSauv08_P0029F.ver1.0.g388760	(-)-limonene synthase
VvCabSauv08_P0099F.ver1.0.g488480	1,4-alpha-glucan-branching enzyme chloroplastic amyloplastic-like
VvCabSauv08_P0181F.ver1.0.g553600	1-phosphatidylinositol-3-phosphate 5-kinase FAB1D isoform X1
VvCabSauv08_P0104F.ver1.0.g494150	26S protease regulatory subunit 8 homolog A
VvCabSauv08_H0009F_017.ver1.0.g075350	28 kDa heat- and acid-stable phospho
VvCabSauv08_P0028F.ver1.0.g385290	28 kDa heat- and acid-stable phospho
VvCabSauv08_H0010F_011.ver1.0.g077410	2OG-Fe(II) oxygenase family oxidoreductase
VvCabSauv08_P0180F.ver1.0.g552970	2-oxoglutarate (2OG) and Fe(II)-dependent oxygenase superfamily
VvCabSauv08_P0001F.ver1.0.g274540	2-oxoglutarate-dependent dioxygenase family
VvCabSauv08_P0017F.ver1.0.g346990	33 kDa ribonucleo
VvCabSauv08_P0099F.ver1.0.g489210	3-hydroxy-3-methylglutaryl-coenzyme A reductase 1
VvCabSauv08_P0103F.ver1.0.g493400	3-hydroxyisobutyryl- hydrolase 5
VvCabSauv08_P0259F.ver1.0.g581720	40S ribosomal S8
VvCabSauv08_H0004F_100.ver1.0.g053740	4-hydroxy-4-methyl-2-oxoglutarate aldolase 2
VvCabSauv08_H0188F_003.ver1.0.g239520	50S ribosomal L21
VvCabSauv08_P0352F.ver1.0.g599610	60S acidic ribosomal P0
VvCabSauv08_P0003F.ver1.0.g291590	60S ribosomal L30
VvCabSauv08_P0088F.ver1.0.g474380	60S ribosomal L38
VvCabSauv08_P0410F.ver1.0.g606460	6-phosphogluconate decarboxylating 1
VvCabSauv08_P0410F.ver1.0.g606470	6-phosphogluconate decarboxylating 1
VvCabSauv08_H0015F_008.ver1.0.g091750	6-phosphogluconate dehydrogenase family
VvCabSauv08_P0002F.ver1.0.g284290	6-phosphogluconate dehydrogenase family
VvCabSauv08_H0000F_025.ver1.0.g002850	6-phosphogluconolactonase 1
VvCabSauv08_P0073F.ver1.0.g455470	ABC transporter family
VvCabSauv08_P0191F.ver1.0.g558690	ABC transporter G family member 11
VvCabSauv08_P0173F.ver1.0.g550580	abhydrolase domain-containing
VvCabSauv08_H0087F_002.ver1.0.g191250	abscisic acid receptor PYR1-like
VvCabSauv08_P0287F.ver1.0.g587760	ABSCISIC ACID-INSENSITIVE 5 2
VvCabSauv08_P0005F.ver1.0.g302390	Acyl- N-acyltransferases (NAT) superfamily
VvCabSauv08_P0010F.ver1.0.g323870	Acyl- N-acyltransferases (NAT) superfamily
VvCabSauv08_P0014F.ver1.0.g337990	Adenine nucleotide alpha hydrolases-like superfamily
VvCabSauv08_P0005F.ver1.0.g296260	Adenosine kinase 2
VvCabSauv08_P0057F.ver1.0.g435020	AGAMOUS-like 42
VvCabSauv08_P0160F.ver1.0.g541070	AICARFT IMPCHase bienzyme family
VvCabSauv08_P0148F.ver1.0.g533010	alanine--tRNA ligase
VvCabSauv08_H0105F_014.ver1.0.g207640	ALC-interacting 1
VvCabSauv08_P0310F.ver1.0.g592850	aldehyde oxidase
VvCabSauv08_P0026F.ver1.0.g379240	Aldolase-type TIM barrel family
VvCabSauv08_H0018F_029.ver1.0.g098360	alkaline neutral invertase mitochondrial-like
VvCabSauv08_P0018F.ver1.0.g349230	alkaline neutral invertase mitochondrial-like
VvCabSauv08_P0003F.ver1.0.g286420	alpha beta-Hydrolases superfamily
VvCabSauv08_P0005F.ver1.0.g302380	alpha beta-Hydrolases superfamily
VvCabSauv08_P0033F.ver1.0.g397690	alpha beta-Hydrolases superfamily
VvCabSauv08_H0084F_001.ver1.0.g187370	Alpha N-terminal methyltransferase 1
VvCabSauv08_P0195F.ver1.0.g560000	alpha-galactosidase 1-like
VvCabSauv08_P0007F.ver1.0.g306980	altered inheritance of mitochondria
VvCabSauv08_P0323F.ver1.0.g594740	Ankyrin repeat family
VvCabSauv08_H0044F_011.ver1.0.g152520	Ankyrin repeat-containing
VvCabSauv08_H0044F_015.ver1.0.g152760	Ankyrin repeat-containing
VvCabSauv08_H0441F_002.ver1.0.g251440	Ankyrin repeat-containing
VvCabSauv08_P0054F.ver1.0.g431400	Ankyrin repeat-containing
VvCabSauv08_P0166F.ver1.0.g545230	Ankyrin repeat-containing
VvCabSauv08_P0166F.ver1.0.g545360	Ankyrin repeat-containing
VvCabSauv08_P0054F.ver1.0.g431440	ankyrin repeat-containing ITN1-like isoform X2
VvCabSauv08_P0123F.ver1.0.g512180	Anthocyanin regulatory C1
VvCabSauv08_P0024F.ver1.0.g370130	apoptosis inhibitor 5 API5
VvCabSauv08_P0005F.ver1.0.g302130	Arginyl-tRNA-- transferase 1
VvCabSauv08_P0002F.ver1.0.g285060	ARID bright DNA-binding domain
VvCabSauv08_P0036F.ver1.0.g403240	ARM repeat superfamily
VvCabSauv08_H0006F_033.ver1.0.g061660	armadillo repeat-containing LFR isoform X1
VvCabSauv08_P0002F.ver1.0.g278730	asparagine--tRNA chloroplastic mitochondrial
VvCabSauv08_H0001F_068.ver1.0.g019870	aspartate glutamate uridylate kinase family
VvCabSauv08_P0188F.ver1.0.g557010	AT-hook motif nuclear-localized 9-like
VvCabSauv08_P0005F.ver1.0.g296900	ATP synthase subunit mitochondrial-like
VvCabSauv08_P0026F.ver1.0.g377390	ATPase E1-E2 type family haloacid dehalogenase-like hydrolase family
VvCabSauv08_P0011F.ver1.0.g330120	ATP-dependent 6-phosphofructokinase chloroplastic-like
VvCabSauv08_P0463F.ver1.0.g611510	ATP-dependent Clp protease proteolytic subunit chloroplastic
VvCabSauv08_P0025F.ver1.0.g374060	ATP-dependent DNA helicase
VvCabSauv08_P0030F.ver1.0.g392370	ATP-dependent DNA helicase DDX11
VvCabSauv08_P0053F.ver1.0.g429640	ATP-dependent RNA helicase DBP3
VvCabSauv08_H0004F_076.ver1.0.g049610	auxilin 1
VvCabSauv08_P0041F.ver1.0.g411310	auxilin-related 2-like
VvCabSauv08_P0001F.ver1.0.g272220	auxin response factor 18-like
VvCabSauv08_P0005F.ver1.0.g296370	auxin response factor 18-like
VvCabSauv08_P0020F.ver1.0.g357480	auxin response factor 2
VvCabSauv08_H0042F_024.ver1.0.g148610	auxin-induced IAA4
VvCabSauv08_P0494F.ver1.0.g613850	BAG family molecular chaperone regulator 4-like
VvCabSauv08_P0070F.ver1.0.g450970	BAH domain-containing
VvCabSauv08_P0083F.ver1.0.g466210	BAH domain-containing
VvCabSauv08_P0008F.ver1.0.g318500	BEACH-DOMAIN HOMOLOG A1
VvCabSauv08_P0268F.ver1.0.g583820	BEL1-like homeodomain 1
VvCabSauv08_H0004F_076.ver1.0.g048760	BES1 BZR1 homolog 2-like
VvCabSauv08_H0093F_009.ver1.0.g196890	beta-1,3-galactosyltransferase 7-like
VvCabSauv08_P0020F.ver1.0.g357060	bidirectional sugar transporter SWEET14-like
VvCabSauv08_H0011F_032.ver1.0.g082270	bifunctional riboflavin biosynthesis RIBA chloroplastic-like
VvCabSauv08_H0004F_076.ver1.0.g048200	biotin carboxyl carrier of acetyl- chloroplastic-like
VvCabSauv08_P0183F.ver1.0.g554280	BRI1 suppressor 1 (BSU1)-like 3
VvCabSauv08_H0002F_098.ver1.0.g030500	bromo-adjacent-like (BAH) domain
VvCabSauv08_H0113F_005.ver1.0.g211910	BTB POZ and MATH domain-containing 2
VvCabSauv08_H0013F_006.ver1.0.g084840	BTB POZ and MATH domain-containing 4-like
VvCabSauv08_P0268F.ver1.0.g583790	BTB POZ and TAZ domain-containing 4 isoform X1
VvCabSauv08_H0001F_068.ver1.0.g020440	bZIP transcription factor family
VvCabSauv08_P0001F.ver1.0.g273210	bZIP transcription factor family
VvCabSauv08_P0107F.ver1.0.g497270	bZIP transcription factor family
VvCabSauv08_P0001F.ver1.0.g268780	C2 domain-containing family
VvCabSauv08_P0003F.ver1.0.g287280	C2H2-like zinc finger
VvCabSauv08_H0139F_001.ver1.0.g227410	C2H2-type zinc finger
VvCabSauv08_P0034F.ver1.0.g398690	caffeic acid 3-O-methyltransferase
VvCabSauv08_H0015F_032.ver1.0.g092510	calcium homeostasis endoplasmic reticulum
VvCabSauv08_H0089F_008.ver1.0.g194130	calcium-dependent lipid-binding ( domain) family
VvCabSauv08_P0020F.ver1.0.g356450	calmodulin-binding family
VvCabSauv08_P0002F.ver1.0.g283000	carbon-nitrogen hydrolase family
VvCabSauv08_H0002F_098.ver1.0.g030120	carboxyl-terminal peptidase
VvCabSauv08_P0041F.ver1.0.g412960	carboxy-terminal region remorin
VvCabSauv08_P0003F.ver1.0.g290430	cationic peroxidase 1-like
VvCabSauv08_H0027F_013.ver1.0.g121330	CCAAT-binding transcription factor
VvCabSauv08_P0001F.ver1.0.g272920	CDPK-related kinase 1 family
VvCabSauv08_P0060F.ver1.0.g439780	CDPK-related kinase 3-like
VvCabSauv08_H0018F_029.ver1.0.g099350	cell cycle checkpoint control family
VvCabSauv08_P0023F.ver1.0.g365110	cell division homolog chloroplastic-like isoform X2
VvCabSauv08_H0002F_098.ver1.0.g031980	cellulose synthase G3
VvCabSauv08_P0330F.ver1.0.g596290	Cellulose synthase H1
VvCabSauv08_P0085F.ver1.0.g469910	CELLULOSE SYNTHASE INTERACTIVE 1-like
VvCabSauv08_P0070F.ver1.0.g451490	ceramide kinase
VvCabSauv08_H0006F_034.ver1.0.g062360	chaperonin CPN60- mitochondrial
VvCabSauv08_H0000F_025.ver1.0.g002590	chloroplast import receptor p36 family
VvCabSauv08_P0000F.ver1.0.g265360	chloroplast import receptor p36 family
VvCabSauv08_P0084F.ver1.0.g467700	chloroplast inner envelope family
VvCabSauv08_P0035F.ver1.0.g402390	chloroplastic group IIA intron splicing facilitator chloroplastic
VvCabSauv08_H0091F_013.ver1.0.g195470	cinnamoyl- reductase 1-like
VvCabSauv08_P0038F.ver1.0.g406530	clathrin adaptor complex small chain
VvCabSauv08_H0022F_013.ver1.0.g109360	cleavage stimulation factor subunit 50
VvCabSauv08_H0146F_005.ver1.0.g229530	C-Myc-binding homolog
VvCabSauv08_P0007F.ver1.0.g306970	coiled-coil 90B (DUF1640)
VvCabSauv08_P0104F.ver1.0.g494400	coiled-coil domain-containing 93
VvCabSauv08_P0044F.ver1.0.g416390	crocetin chloroplastic-like
VvCabSauv08_P0065F.ver1.0.g445740	cryptochrome chloroplastic mitochondrial
VvCabSauv08_P0005F.ver1.0.g298170	cucumisin family
VvCabSauv08_P0047F.ver1.0.g421230	cyclic nucleotide-gated cation channel 4
VvCabSauv08_P0026F.ver1.0.g374720	cyclic nucleotide-gated ion channel 2
VvCabSauv08_P0016F.ver1.0.g345390	Cyclin family
VvCabSauv08_P0296F.ver1.0.g589600	cyclin-H1-1 isoform X1
VvCabSauv08_P0639F.ver1.0.g619870	cysteinyl-tRNA synthetase
VvCabSauv08_H0026F_018.ver1.0.g119500	cystinosin homolog
VvCabSauv08_P0325F.ver1.0.g595320	cytochrome C oxidase subunit
VvCabSauv08_H0027F_004.ver1.0.g120140	Cytochrome c-type biogenesis
VvCabSauv08_P0075F.ver1.0.g456610	Cytochrome P450 704C1
VvCabSauv08_P0054F.ver1.0.g431040	cytochrome P450 716B1-like
VvCabSauv08_P0007F.ver1.0.g311440	cytochrome P450 CYP82D47-like
VvCabSauv08_P0108F.ver1.0.g498780	D -box ATP-dependent RNA helicase D 10
VvCabSauv08_H0013F_015.ver1.0.g085230	D -box ATP-dependent RNA helicase D 9 isoform X2
VvCabSauv08_H0071F_002.ver1.0.g179520	DA1-related 1-like
VvCabSauv08_P0001F.ver1.0.g274670	D-alanine-D-alanine ligase family
VvCabSauv08_H0000F_052.ver1.0.g007270	DC1 domain-containing
VvCabSauv08_H0000F_052.ver1.0.g007280	DC1 domain-containing
VvCabSauv08_H0037F_030.ver1.0.g141540	dCTP pyrophosphatase 1-like
VvCabSauv08_H0030F_012.ver1.0.g130530	DEAD-box ATP-dependent RNA helicase 20
VvCabSauv08_P0083F.ver1.0.g465780	DEAD-box ATP-dependent RNA helicase 21
VvCabSauv08_H0001F_068.ver1.0.g019650	DEAD-box ATP-dependent RNA helicase 38-like
VvCabSauv08_P0137F.ver1.0.g525430	DEAD-box ATP-dependent RNA helicase 50
VvCabSauv08_H0000F_028.ver1.0.g003780	decapping 5-like
VvCabSauv08_P0003F.ver1.0.g287270	dehydration responsive element binding family
VvCabSauv08_H0005F_001.ver1.0.g054960	dehydration-responsive element-binding 1A-like
VvCabSauv08_P0022F.ver1.0.g362540	diacylglycerol kinase 1
VvCabSauv08_P0015F.ver1.0.g341390	diacylglycerol kinase 5-like
VvCabSauv08_P0015F.ver1.0.g343260	disease resistance (TIR-NBS-LRR class)
VvCabSauv08_P0312F.ver1.0.g593060	disease resistance family
VvCabSauv08_P0144F.ver1.0.g530620	disease resistance gene NBS-LRR family
VvCabSauv08_P0014F.ver1.0.g339490	disulfide isomerase-like 2-3
VvCabSauv08_P0026F.ver1.0.g377530	DNA (cytosine-5)-methyltransferase DRM2-like
VvCabSauv08_H0037F_023.ver1.0.g141320	DNA damage-binding 1
VvCabSauv08_P0001F.ver1.0.g265850	DNA helicase INO80
VvCabSauv08_P0008F.ver1.0.g314220	DNA methyltransferase 1-associated
VvCabSauv08_P0095F.ver1.0.g484070	DNA mismatch repair MSH3
VvCabSauv08_P0095F.ver1.0.g484120	DNA mismatch repair MSH3
VvCabSauv08_P0095F.ver1.0.g484240	DNA mismatch repair MSH3
VvCabSauv08_H0004F_090.ver1.0.g053000	DNA polymerase delta catalytic subunit
VvCabSauv08_P0066F.ver1.0.g448440	DNA polymerase V-like
VvCabSauv08_P0030F.ver1.0.g391330	DNA repair
VvCabSauv08_P0203F.ver1.0.g564750	DNA repair
VvCabSauv08_P0033F.ver1.0.g397670	DNA repair Rad4 family
VvCabSauv08_P0010F.ver1.0.g323890	DNA repair rhp7 isoform X1
VvCabSauv08_P0557F.ver1.0.g616900	DNA replication complex GINS SLD5
VvCabSauv08_P0003F.ver1.0.g293830	DNA-directed RNA polymerase II subunit 1
VvCabSauv08_P0099F.ver1.0.g487830	DNA-directed RNA polymerase II subunit 1
VvCabSauv08_H0004F_076.ver1.0.g049020	DNA-directed RNA polymerase III subunit RPC5
VvCabSauv08_H0004F_076.ver1.0.g049030	DNA-directed RNA polymerase III subunit RPC5
VvCabSauv08_P0008F.ver1.0.g317160	DNA-directed RNA polymerase III subunit rpc8-like
VvCabSauv08_P0007F.ver1.0.g309100	DNA-directed RNA polymerase subunit (DUF630 and DUF632)
VvCabSauv08_P0104F.ver1.0.g494190	DNA-directed RNA polymerase subunit beta
VvCabSauv08_P0010F.ver1.0.g326610	DNA-directed RNA polymerases II and IV subunit 5A-like
VvCabSauv08_P0021F.ver1.0.g358890	DNA-directed RNA polymerases IV and V subunit 2-like
VvCabSauv08_P0088F.ver1.0.g474110	DNA-directed RNA polymerases IV and V subunit 8B-like
VvCabSauv08_P0011F.ver1.0.g331590	dof zinc finger -like
VvCabSauv08_P0061F.ver1.0.g441570	dof zinc finger -like
VvCabSauv08_P0028F.ver1.0.g384820	Dof-type zinc finger DNA-binding family
VvCabSauv08_P0108F.ver1.0.g498840	Double Clp-N motif-containing P-loop nucleoside triphosphate hydrolases superfamily
VvCabSauv08_P0101F.ver1.0.g491100	Dr1 homolog
VvCabSauv08_P0123F.ver1.0.g512570	DUF1230 family
VvCabSauv08_H0000F_067.ver1.0.g008140	DUF4283 domain
VvCabSauv08_H0147F_001.ver1.0.g229810	DUF4378 domain
VvCabSauv08_P0107F.ver1.0.g497390	DUF455 family
VvCabSauv08_H0088F_023.ver1.0.g193020	DUF674 family
VvCabSauv08_H0080F_001.ver1.0.g183930	DUF946 family
VvCabSauv08_H0137F_002.ver1.0.g226110	dynein beta ciliary
VvCabSauv08_P0009F.ver1.0.g321490	E2F transcription factor-1 family
VvCabSauv08_P0090F.ver1.0.g478000	E3 ubiquitin- ligase PRT1-like isoform X1
VvCabSauv08_H0004F_018.ver1.0.g043240	E3 ubiquitin- ligase UPL3
VvCabSauv08_H0001F_068.ver1.0.g019750	E3 ubiquitin- ligase UPL7 isoform X1
VvCabSauv08_P0047F.ver1.0.g419210	EAP30 Vps36 family
VvCabSauv08_P0171F.ver1.0.g549280	ENHANCED DOWNY MILDEW 2-like
VvCabSauv08_H0023F_025.ver1.0.g113140	Enhancer of mRNA-decapping 4
VvCabSauv08_P0053F.ver1.0.g429350	Enhancer of polycomb-like transcription factor
VvCabSauv08_H0002F_095.ver1.0.g028810	envelope glyco
VvCabSauv08_P0028F.ver1.0.g384240	epoxide hydrolase
VvCabSauv08_P0098F.ver1.0.g486550	ER lumen retaining receptor
VvCabSauv08_H0006F_033.ver1.0.g061010	ethylene receptor 2-like
VvCabSauv08_P0028F.ver1.0.g383020	ethylene-responsive family
VvCabSauv08_P0048F.ver1.0.g421770	Ethylene-responsive transcription factor 1B
VvCabSauv08_P0367F.ver1.0.g601520	ethylene-responsive transcription factor ERF105-like
VvCabSauv08_P0116F.ver1.0.g507270	ethylene-responsive transcription factor ERF118-like
VvCabSauv08_H0021F_038.ver1.0.g107200	eukaryotic translation initiation factor-like
VvCabSauv08_P0025F.ver1.0.g373740	eukaryotic translation initiation factor-like
VvCabSauv08_P0137F.ver1.0.g526050	evolutionarily carboxy-terminal region
VvCabSauv08_P0035F.ver1.0.g400210	exocyst complex component EXO70A1-like isoform X1
VvCabSauv08_H0051F_008.ver1.0.g159870	FAD-binding domain-containing family
VvCabSauv08_P0157F.ver1.0.g539270	FAD-linked sulfhydryl oxidase ERV1
VvCabSauv08_P0243F.ver1.0.g577550	family transcriptional regulator
VvCabSauv08_P0463F.ver1.0.g611520	Fanconi anemia group D2
VvCabSauv08_P0044F.ver1.0.g416100	fanconi-associated nuclease 1 homolog isoform X1
VvCabSauv08_P0026F.ver1.0.g378740	FAR1-RELATED SEQUENCE 5-like
VvCabSauv08_P0011F.ver1.0.g332770	far-red impaired responsive family
VvCabSauv08_P0011F.ver1.0.g332790	far-red impaired responsive family
VvCabSauv08_H0132F_006.ver1.0.g224580	fasciclin-like arabinogalactan 7 precursor
VvCabSauv08_P0133F.ver1.0.g523510	floral homeotic AGAMOUS
VvCabSauv08_P0009F.ver1.0.g322030	floral homeotic DEFICIENS
VvCabSauv08_H0004F_076.ver1.0.g050410	floral homeotic PMADS 1-like
VvCabSauv08_P0088F.ver1.0.g474440	Flowering time control FPA
VvCabSauv08_H0101F_009.ver1.0.g204030	G patch domain-containing TGH homolog isoform X1
VvCabSauv08_P0192F.ver1.0.g558940	gag-protease poly
VvCabSauv08_P0020F.ver1.0.g355810	Galactosyltransferase family
VvCabSauv08_P0003F.ver1.0.g289670	GATA transcription factor
VvCabSauv08_P0003F.ver1.0.g289680	GATA transcription factor 25-like
VvCabSauv08_P0002F.ver1.0.g277880	GATA transcription factor 26
VvCabSauv08_H0004F_076.ver1.0.g050490	GATA transcription factor 5-like
VvCabSauv08_H0027F_024.ver1.0.g121910	GATA type zinc finger transcription factor family
VvCabSauv08_H0043F_036.ver1.0.g151170	GDA1 CD39 nucleoside phosphatase family
VvCabSauv08_P0005F.ver1.0.g296780	General transcription factor IIF subunit 2
VvCabSauv08_H0013F_015.ver1.0.g085240	geranylgeranyl diphosphate chloroplastic
VvCabSauv08_P0283F.ver1.0.g586960	global transcription factor group B1
VvCabSauv08_P0018F.ver1.0.g348990	glucose-6-phosphate dehydrogenase 4
VvCabSauv08_H0216F_003.ver1.0.g242400	glucosyltransferase family
VvCabSauv08_P0018F.ver1.0.g348490	glutamate--tRNA cytoplasmic-like
VvCabSauv08_P0100F.ver1.0.g489710	glutathione cytosolic
VvCabSauv08_P0414F.ver1.0.g606770	glutathione S-transferase
VvCabSauv08_P0000F.ver1.0.g264090	Glutathione S-transferase family
VvCabSauv08_P0143F.ver1.0.g529780	glycerol kinase
VvCabSauv08_P0177F.ver1.0.g552080	glycerol-3-phosphate transporter 1
VvCabSauv08_P0126F.ver1.0.g517210	glycosyl hydrolase family 43
VvCabSauv08_P0027F.ver1.0.g380220	glycosyltransferase family 2
VvCabSauv08_P0001F.ver1.0.g266010	glycosyltransferase family 61
VvCabSauv08_P0011F.ver1.0.g332510	glyoxylate succinic semialdehyde reductase 1
VvCabSauv08_P0028F.ver1.0.g384850	glyoxysomal processing glyoxysomal
VvCabSauv08_P0002F.ver1.0.g281640	GMP synthase (glutamine-hydrolyzing) glutamine amidotransferase
VvCabSauv08_P0026F.ver1.0.g376840	GPI ethanolamine phosphate transferase 1 isoform X1
VvCabSauv08_P0409F.ver1.0.g606230	GRF zinc finger Zinc knuckle
VvCabSauv08_P0085F.ver1.0.g469730	gt-2-related family
VvCabSauv08_H0027F_013.ver1.0.g121490	GTPase Der
VvCabSauv08_P0026F.ver1.0.g378380	GTP-binding 2
VvCabSauv08_P0116F.ver1.0.g506210	GTP-binding elongation factor Tu family
VvCabSauv08_P0080F.ver1.0.g462790	G-type lectin S-receptor-like serine threonine- kinase RLK1
VvCabSauv08_P0038F.ver1.0.g406370	G-type lectin S-receptor-like serine threonine- kinase SD2-5 isoform X1
VvCabSauv08_H0098F_001.ver1.0.g200790	Guanosine-3 ,5 -bis(diphosphate) 3 -pyrophosphohydrolase
VvCabSauv08_P0014F.ver1.0.g339080	H ACA ribonucleo complex non-core subunit NAF1-like
VvCabSauv08_H0002F_039.ver1.0.g026570	H[+]-ATPase 7
VvCabSauv08_H0024F_036.ver1.0.g116690	haloacid dehalogenase-like hydrolase family
VvCabSauv08_H0105F_014.ver1.0.g207750	HEAT repeat-containing
VvCabSauv08_P0002F.ver1.0.g275880	heat shock factor HSF8-like
VvCabSauv08_P0317F.ver1.0.g593680	heat shock factor HSF8-like
VvCabSauv08_P0137F.ver1.0.g525060	heat shock factor-binding 1-like
VvCabSauv08_P0028F.ver1.0.g384470	heat shock transcription factor
VvCabSauv08_P0028F.ver1.0.g386520	heat stress transcription factor A-4a-like
VvCabSauv08_P0002F.ver1.0.g280810	heat stress transcription factor B-2b-like
VvCabSauv08_P0010F.ver1.0.g327040	heat stress transcription factor C-1b-like
VvCabSauv08_P0101F.ver1.0.g490270	heat-inducible transcription repressor (DUF639)
VvCabSauv08_H0023F_025.ver1.0.g113510	heavy metal-associated isoprenylated plant 41-like
VvCabSauv08_P0023F.ver1.0.g365420	heterogeneous nuclear ribonucleo 1-like
VvCabSauv08_P0291F.ver1.0.g588770	hexokinase family
VvCabSauv08_P0083F.ver1.0.g465840	high chlorophyll fluorescence phenotype 173
VvCabSauv08_H0008F_029.ver1.0.g071250	histidine-containing phosphotransfer 2
VvCabSauv08_P0008F.ver1.0.g316900	histidine-containing phosphotransfer 2
VvCabSauv08_P0317F.ver1.0.g593660	histone acetyltransferase MCC1 isoform X1
VvCabSauv08_P0123F.ver1.0.g512950	histone deacetylase 2 isoform X1
VvCabSauv08_H0054F_018.ver1.0.g165590	histone H2A-like
VvCabSauv08_P0130F.ver1.0.g520060	histone-lysine N-methyltransferase ATXR6
VvCabSauv08_P0094F.ver1.0.g481580	HIT-type Zinc finger family
VvCabSauv08_H0051F_013.ver1.0.g160160	HMG-Y-related A
VvCabSauv08_P0002F.ver1.0.g280400	homeobox HD1-like
VvCabSauv08_H0132F_006.ver1.0.g224480	homeobox-DDT domain RLT3-like
VvCabSauv08_P0219F.ver1.0.g570900	homeodomain transcriptional regulator
VvCabSauv08_P0184F.ver1.0.g554640	HXXXD-type acyl-transferase family
VvCabSauv08_H0051F_009.ver1.0.g159940	hypothetical protein EUTSA_v10003058mg, partial
VvCabSauv08_P0126F.ver1.0.g517270	hypothetical protein PHAVU_003G235100g
VvCabSauv08_P0028F.ver1.0.g385020	hypothetical protein POPTR_0004s04800g
VvCabSauv08_P0001F.ver1.0.g271850	hypothetical protein POPTR_0006s13250g
VvCabSauv08_H0014F_032.ver1.0.g088800	hypothetical protein POPTR_0019s13970g
VvCabSauv08_P0041F.ver1.0.g412790	hypothetical protein PRUPE_ppa000025mg
VvCabSauv08_H0066F_003.ver1.0.g177150	hypothetical protein PRUPE_ppa003272mg
VvCabSauv08_H0188F_003.ver1.0.g239540	hypothetical protein PRUPE_ppa011834mg
VvCabSauv08_P0014F.ver1.0.g338780	hypothetical protein PRUPE_ppa012485mg
VvCabSauv08_P0000F.ver1.0.g255390	hypothetical protein PRUPE_ppa015871mg, partial
VvCabSauv08_P0010F.ver1.0.g325070	hypothetical protein PRUPE_ppa015871mg, partial
VvCabSauv08_P0054F.ver1.0.g431080	hypothetical protein PRUPE_ppa016677mg
VvCabSauv08_P0014F.ver1.0.g340910	hypothetical protein PRUPE_ppa021750mg, partial
VvCabSauv08_H0113F_005.ver1.0.g210980	Imidazoleglycerol-phosphate dehydratase
VvCabSauv08_P0008F.ver1.0.g315050	importin subunit alpha-2-like
VvCabSauv08_H0010F_020.ver1.0.g077520	inactive receptor kinase
VvCabSauv08_P0010F.ver1.0.g326200	initiator tRNA phosphoribosyl transferase family
VvCabSauv08_P0055F.ver1.0.g433540	Integrase-type DNA-binding superfamily
VvCabSauv08_P0041F.ver1.0.g411130	IPR009044 (G3DSA:2.30.31.GENE3D), SIGNAL_PEPTIDE_C_REGION SIGNAL_PEPTIDE_H_REGION (PHOBIUS), IPR009044 (SUPERFAMILY)
VvCabSauv08_P0006F.ver1.0.g305410	isCO large subunit-binding subunit alpha
VvCabSauv08_P0020F.ver1.0.g356290	J JJJ2-like isoform X1
VvCabSauv08_H0123F_013.ver1.0.g217640	kDa class II heat shock -like
VvCabSauv08_P0054F.ver1.0.g431010	kDa class V heat shock
VvCabSauv08_P0003F.ver1.0.g287110	kinase family
VvCabSauv08_P0041F.ver1.0.g413730	kinase family
VvCabSauv08_P0093F.ver1.0.g480880	kinase family
VvCabSauv08_P0114F.ver1.0.g503880	kinase family
VvCabSauv08_H0021F_038.ver1.0.g107690	kinase superfamily
VvCabSauv08_P0000F.ver1.0.g263580	kinase superfamily
VvCabSauv08_P0014F.ver1.0.g336700	kinase superfamily
VvCabSauv08_H0494F_001.ver1.0.g252190	kinesin KIN-14I
VvCabSauv08_P0003F.ver1.0.g289870	kinesin KIN-4C
VvCabSauv08_H0102F_003.ver1.0.g204880	kow domain-containing transcription factor 1
VvCabSauv08_H0004F_076.ver1.0.g048180	KRR1 family
VvCabSauv08_P0065F.ver1.0.g446870	la 1-like
VvCabSauv08_P0025F.ver1.0.g374270	lactation elevated 1-like isoform X1
VvCabSauv08_H0004F_076.ver1.0.g047680	Leucine-rich repeat receptor CLAVATA2
VvCabSauv08_H0052F_017.ver1.0.g161640	leucine-rich repeat receptor-like serine threonine- kinase At2g24130
VvCabSauv08_P0008F.ver1.0.g318760	light-inducible CPRF2-like
VvCabSauv08_P0150F.ver1.0.g534200	like heterochromatin (LHP1)
VvCabSauv08_H0027F_024.ver1.0.g121690	linoleate 13S-lipoxygenase 2- chloroplastic-like
VvCabSauv08_P0011F.ver1.0.g333530	lipase class 3 family
VvCabSauv08_H0053F_020.ver1.0.g162500	LITTLE ZIPPER 3
VvCabSauv08_P0007F.ver1.0.g311290	Long chain acyl- synthetase 2
VvCabSauv08_H0009F_007.ver1.0.g073380	LRR receptor-like kinase family
VvCabSauv08_P0206F.ver1.0.g566400	LRR receptor-like kinase family
VvCabSauv08_H0119F_006.ver1.0.g216400	LRR receptor-like serine threonine- kinase
VvCabSauv08_P0005F.ver1.0.g301480	L-type lectin-domain containing receptor kinase -like
VvCabSauv08_P0002F.ver1.0.g281330	LURP-one-related 11-like
VvCabSauv08_P0000F.ver1.0.g262920	lysine histidine transporter-like 6
VvCabSauv08_P0086F.ver1.0.g472450	Lysine-specific demethylase REF6
VvCabSauv08_H0089F_008.ver1.0.g194300	lysophospholipid acyltransferase LPEAT2
VvCabSauv08_H0001F_068.ver1.0.g021320	lysosomal pro-X carboxypeptidase
VvCabSauv08_P0126F.ver1.0.g516710	lysosomal Pro-X carboxypeptidase
VvCabSauv08_H0159F_003.ver1.0.g234310	MADS-box JOINTLESS
VvCabSauv08_P0003F.ver1.0.g289920	MADS-box JOINTLESS
VvCabSauv08_P0131F.ver1.0.g521900	MADS-box JOINTLESS
VvCabSauv08_P0172F.ver1.0.g549830	MADS-box JOINTLESS
VvCabSauv08_H0159F_003.ver1.0.g234330	MADS-box SVP-like
VvCabSauv08_P0057F.ver1.0.g434970	MADS-box transcription factor 6
VvCabSauv08_P0009F.ver1.0.g322890	maf DDB_G0281937 isoform X1
VvCabSauv08_H0036F_004.ver1.0.g139510	mago nashi homolog
VvCabSauv08_H0005F_020.ver1.0.g056840	malate dehydrogenase [NADP] chloroplastic
VvCabSauv08_P0024F.ver1.0.g370700	MALE DISCOVERER 2-like isoform X1
VvCabSauv08_P0157F.ver1.0.g538960	MAR-binding filament
VvCabSauv08_P0238F.ver1.0.g576350	MATE efflux family
VvCabSauv08_H0001F_036.ver1.0.g015210	maturase (mitochondrion)
VvCabSauv08_P0010F.ver1.0.g324140	mechanosensitive ion channel 10-like
VvCabSauv08_H0091F_015.ver1.0.g195580	mediator of RNA polymerase II transcription subunit 15a
VvCabSauv08_P0202F.ver1.0.g564340	mediator of RNA polymerase II transcription subunit 15a-like
VvCabSauv08_P0010F.ver1.0.g323990	mediator of RNA polymerase II transcription subunit 20a-like
VvCabSauv08_P0083F.ver1.0.g466700	mediator of RNA polymerase II transcription subunit 8 isoform X1
VvCabSauv08_P0005F.ver1.0.g300770	Melibiase family
VvCabSauv08_P0002F.ver1.0.g275030	membrane-associated progesterone-binding 4
VvCabSauv08_P0003F.ver1.0.g285460	metalloendopeptidase zinc ion-binding
VvCabSauv08_P0143F.ver1.0.g529700	methyladenine glycosylase family
VvCabSauv08_P0095F.ver1.0.g483350	Methyltransferase 1
VvCabSauv08_P0126F.ver1.0.g517620	MFS transporter
VvCabSauv08_P0142F.ver1.0.g529110	MFS transporter
VvCabSauv08_H0026F_004.ver1.0.g118920	MICRORCHIDIA 6-like
VvCabSauv08_P0001F.ver1.0.g270830	minichromosome maintenance 8
VvCabSauv08_P0001F.ver1.0.g265930	Mitochondrial glyco family
VvCabSauv08_H0048F_006.ver1.0.g156870	Mitochondrial transcription termination factor family
VvCabSauv08_P0020F.ver1.0.g356270	Mitochondrial transcription termination factor family
VvCabSauv08_P0203F.ver1.0.g564760	mitochondrial-processing peptidase subunit alpha-like
VvCabSauv08_P0084F.ver1.0.g468580	mitogen-activated kinase kinase kinase 13
VvCabSauv08_P0021F.ver1.0.g359760	mobidb-lite (MOBIDB_LITE)
VvCabSauv08_P0021F.ver1.0.g360640	mobidb-lite (MOBIDB_LITE)
VvCabSauv08_P0037F.ver1.0.g405290	mobidb-lite (MOBIDB_LITE)
VvCabSauv08_H0013F_006.ver1.0.g084700	molybdenum cofactor biosynthesis CNX1
VvCabSauv08_P0003F.ver1.0.g287620	MRG family
VvCabSauv08_P0006F.ver1.0.g306020	mRNA splicing thioredoxin-like U5 snRNP
VvCabSauv08_P0005F.ver1.0.g296440	mRNA-decapping enzyme subunit 2
VvCabSauv08_H0023F_011.ver1.0.g112140	multidrug resistance ABC transporter family
VvCabSauv08_H0004F_090.ver1.0.g051440	MUTL homolog 3
VvCabSauv08_P0010F.ver1.0.g327220	MUTS homolog 7
VvCabSauv08_H0005F_054.ver1.0.g059270	Myb family transcription factor
VvCabSauv08_P0005F.ver1.0.g295420	myosin heavy chain
VvCabSauv08_P0157F.ver1.0.g539660	myosin heavy chain
VvCabSauv08_P0054F.ver1.0.g432380	myosin II heavy chain family
VvCabSauv08_P0002F.ver1.0.g282800	N6-adenosine-methyltransferase MT-A70
VvCabSauv08_P0041F.ver1.0.g411000	NAC domain-containing 2
VvCabSauv08_P0020F.ver1.0.g357080	NAC domain-containing 83
VvCabSauv08_H0001F_068.ver1.0.g021130	NAC domain-containing 90-like
VvCabSauv08_P0000F.ver1.0.g263110	NAC transcription factor
VvCabSauv08_P0188F.ver1.0.g556500	NAD(P)-binding rossmann-fold
VvCabSauv08_P0003F.ver1.0.g292850	NAD-dependent aldehyde dehydrogenase family
VvCabSauv08_P0126F.ver1.0.g517130	NADH dehydrogenase [ubiquinone] iron-sulfur mitochondrial
VvCabSauv08_P0209F.ver1.0.g567310	NADH dehydrogenase subunit 5 (mitochondrion)
VvCabSauv08_P0161F.ver1.0.g542270	N-alpha-acetyltransferase MAK3
VvCabSauv08_H0042F_024.ver1.0.g148330	NBS-LRR resistance gene ARGH30
VvCabSauv08_P0085F.ver1.0.g471040	NF-X1-type zinc finger NFXL1-like
VvCabSauv08_P0003F.ver1.0.g292960	N-glycosylase DNA lyase OGG1
VvCabSauv08_P0005F.ver1.0.g298110	NHP2 1
VvCabSauv08_P0003F.ver1.0.g288300	NO POLLEN GERMINATION RELATED 1 family
VvCabSauv08_H0043F_036.ver1.0.g151180	Nod factor-binding lectin-nucleotide phosphohydrolase
VvCabSauv08_H0053F_020.ver1.0.g162760	NON_CYTOPLASMIC_DOMAIN (PHOBIUS), TRANSMEMBRANE (PHOBIUS), CYTOPLASMIC_DOMAIN (PHOBIUS)
VvCabSauv08_P0113F.ver1.0.g500870	non-specific lipid-transfer At2g13820
VvCabSauv08_H0027F_024.ver1.0.g121870	non-structural maintenance of chromosomes element 4 homolog A-like
VvCabSauv08_P0117F.ver1.0.g507680	nuclear cap-binding subunit 1-like
VvCabSauv08_P0238F.ver1.0.g576290	nuclear factor subunit C4
VvCabSauv08_P0114F.ver1.0.g504190	nuclear poly(A) polymerase 3 isoform X1
VvCabSauv08_P0010F.ver1.0.g326090	nuclear poly(A) polymerase 4-like
VvCabSauv08_H0018F_013.ver1.0.g096770	nuclear transcription factor Y subunit C-3-like
VvCabSauv08_P0085F.ver1.0.g470870	nucleolar 56-like
VvCabSauv08_P0162F.ver1.0.g542870	nucleoside diphosphate kinase 1
VvCabSauv08_P0030F.ver1.0.g389460	Nucleoside diphosphate kinase 6
VvCabSauv08_P0030F.ver1.0.g389470	nucleoside diphosphate kinase family
VvCabSauv08_H0014F_032.ver1.0.g087890	nudix hydrolase 2-like
VvCabSauv08_P0023F.ver1.0.g366000	nudix hydrolase 2-like
VvCabSauv08_P0002F.ver1.0.g278230	nudix hydrolase 8-like
VvCabSauv08_P0133F.ver1.0.g522670	O-acetyltransferase family
VvCabSauv08_P0021F.ver1.0.g358660	Octicosapeptide Phox Bem1p (PB1) domain-containing tetratricopeptide repeat (TPR)-containing
VvCabSauv08_P0023F.ver1.0.g366280	oligopeptide transporter OPT family
VvCabSauv08_P0066F.ver1.0.g448020	orf490 (mitochondrion)
VvCabSauv08_P0025F.ver1.0.g372560	OS-9 homolog
VvCabSauv08_P0027F.ver1.0.g380980	outer envelope chloroplastic
VvCabSauv08_H0000F_052.ver1.0.g007310	Pantothenate kinase 2
VvCabSauv08_P0000F.ver1.0.g258000	Pantothenate kinase 2
VvCabSauv08_P0114F.ver1.0.g503700	PAPA-1-like family
VvCabSauv08_P0003F.ver1.0.g286530	Patatin group A-3
VvCabSauv08_H0665F_001.ver1.0.g254210	pathogenesis-related family
VvCabSauv08_P0027F.ver1.0.g379600	PDI-like 5-1
VvCabSauv08_P0002F.ver1.0.g283600	Pentatricopeptide repeat (PPR) superfamily
VvCabSauv08_P0029F.ver1.0.g389210	peptidyl-prolyl cis-trans isomerase G
VvCabSauv08_P0024F.ver1.0.g368650	Peroxisomal membrane 22 kDa (Mpv17 PMP22) family
VvCabSauv08_P0003F.ver1.0.g290560	phage capsid scaffolding (GPO) serine peptidase
VvCabSauv08_H0023F_025.ver1.0.g113810	phosphatase 2C family
VvCabSauv08_P0104F.ver1.0.g494240	phosphatase 2C family
VvCabSauv08_P0163F.ver1.0.g543450	PHOSPHATE STARVATION RESPONSE 3 isoform X1
VvCabSauv08_P0130F.ver1.0.g519700	phosphatidylinositol 4-kinase gamma 4-like
VvCabSauv08_P0000F.ver1.0.g261260	phosphatidylinositol-4-phosphate 5-kinase family
VvCabSauv08_P0001F.ver1.0.g272630	phosphoglycerate cytosolic-like isoform X1
VvCabSauv08_P0054F.ver1.0.g430210	phospholipase A I
VvCabSauv08_P0005F.ver1.0.g302440	phospholipid glycerol acyltransferase family
VvCabSauv08_H0016F_031.ver1.0.g094540	phospholipid-transporting ATPase 2
VvCabSauv08_P0003F.ver1.0.g290350	phosphoribosylaminoimidazole-succinocarboxamide chloroplastic-like
VvCabSauv08_H0042F_024.ver1.0.g148580	phosphotransferases inositol or phosphatidylinositol kinase
VvCabSauv08_P0011F.ver1.0.g330910	phototropic-responsive NPH3 family
VvCabSauv08_H0114F_004.ver1.0.g213530	phytochrome B
VvCabSauv08_P0429F.ver1.0.g608210	pirin
VvCabSauv08_P0003F.ver1.0.g286620	plant F17M5-140
VvCabSauv08_H0065F_003.ver1.0.g174840	Plasma membrane ATPase 4
VvCabSauv08_P0026F.ver1.0.g376180	plasma membrane H+-ATPase
VvCabSauv08_H0054F_010.ver1.0.g164330	PLASMODESMATA CALLOSE-BINDING PROTEIN 5-like
VvCabSauv08_P0057F.ver1.0.g434120	plastid transketolase
VvCabSauv08_H0003F_024.ver1.0.g039570	pleiotropic drug resistance 1-like
VvCabSauv08_P0083F.ver1.0.g466870	P-loop containing nucleoside triphosphate hydrolases superfamily
VvCabSauv08_H0125F_007.ver1.0.g219520	P-loop nucleoside triphosphate hydrolase superfamily
VvCabSauv08_P0003F.ver1.0.g292550	P-loop nucleoside triphosphate hydrolase superfamily
VvCabSauv08_P0008F.ver1.0.g315230	P-loop nucleoside triphosphate hydrolase superfamily
VvCabSauv08_P0050F.ver1.0.g425720	P-loop nucleoside triphosphate hydrolase superfamily
VvCabSauv08_P0093F.ver1.0.g481380	polyketide cyclase dehydrase and lipid transporter
VvCabSauv08_P0079F.ver1.0.g461050	polymerase histidinol phosphatase
VvCabSauv08_P0020F.ver1.0.g357310	polynucleotide adenylyltransferase family
VvCabSauv08_P0034F.ver1.0.g399210	polypyrimidine tract-binding homolog 3-like
VvCabSauv08_P0041F.ver1.0.g411660	polypyrimidine tract-binding homolog 3-like
VvCabSauv08_P0167F.ver1.0.g545740	PPPDE thiol peptidase family
VvCabSauv08_P0054F.ver1.0.g430150	pre-mRNA cleavage complex-related family
VvCabSauv08_P0095F.ver1.0.g483940	pre-mRNA cleavage factor Im 25 kDa subunit 2
VvCabSauv08_P0188F.ver1.0.g556680	pre-mRNA cleavage factor Im 25 kDa subunit 2
VvCabSauv08_P0048F.ver1.0.g422650	pre-mRNA-processing factor 39 isoform X1
VvCabSauv08_P0038F.ver1.0.g406200	pre-mRNA-processing-splicing factor 8A
VvCabSauv08_P0265F.ver1.0.g583300	pre-mRNA-splicing factor CWC22 homolog
VvCabSauv08_H0006F_012.ver1.0.g060310	pre-mRNA-splicing factor SLU7
VvCabSauv08_P0099F.ver1.0.g488610	Pre-rRNA-processing TSR1
VvCabSauv08_P0304F.ver1.0.g591830	probable 28S rRNA (cytosine(4447)-C(5))-methyltransferase
VvCabSauv08_P0099F.ver1.0.g488110	probable alpha-amylase 2
VvCabSauv08_P0208F.ver1.0.g567000	probable DNA helicase MCM9 isoform X1
VvCabSauv08_P0008F.ver1.0.g314650	probable glutamyl chloroplastic
VvCabSauv08_P0048F.ver1.0.g422600	probable inactive histone-lysine N-methyltransferase SUVR2 isoform X1
VvCabSauv08_H0066F_003.ver1.0.g177160	probable LL-diaminopimelate chloroplastic
VvCabSauv08_P0253F.ver1.0.g580400	probable LRR receptor-like serine threonine- kinase At5g10290
VvCabSauv08_P0001F.ver1.0.g268360	probable L-type lectin-domain containing receptor kinase
VvCabSauv08_H0032F_002.ver1.0.g132840	probable magnesium transporter NIPA4 isoform X1
VvCabSauv08_H0125F_004.ver1.0.g219100	probable NADH dehydrogenase [ubiquinone] 1 alpha subcomplex subunit mitochondrial
VvCabSauv08_H0000F_028.ver1.0.g004840	probable NAP1
VvCabSauv08_P0027F.ver1.0.g381750	probable plastid-lipid-associated chloroplastic
VvCabSauv08_H0002F_098.ver1.0.g032560	probable polygalacturonase
VvCabSauv08_P0276F.ver1.0.g585550	probable prolyl 4-hydroxylase 4
VvCabSauv08_P0026F.ver1.0.g376110	probable RNA 3 -terminal phosphate cyclase
VvCabSauv08_P0060F.ver1.0.g439840	probable S-acyltransferase 12
VvCabSauv08_P0054F.ver1.0.g430230	probable serine threonine- kinase PBL23
VvCabSauv08_P0010F.ver1.0.g328780	probable serine threonine- kinase PIX7 isoform X1
VvCabSauv08_P0421F.ver1.0.g607550	probable sphingolipid transporter spinster homolog 2
VvCabSauv08_H0086F_008.ver1.0.g191040	probable ubiquitin-like-specific protease 2A isoform X2
VvCabSauv08_P0014F.ver1.0.g340120	probable WRKY transcription factor 31
VvCabSauv08_H0052F_015.ver1.0.g161260	probable xyloglucan glycosyltransferase 5
VvCabSauv08_P0000F.ver1.0.g262980	programmed cell death 6-interacting
VvCabSauv08_P0095F.ver1.0.g483240	proline--tRNA chloroplastic mitochondrial
VvCabSauv08_P0130F.ver1.0.g519710	prolyl oligopeptidase family
VvCabSauv08_P0005F.ver1.0.g296110	pumilio homolog 4 isoform X1
VvCabSauv08_P0114F.ver1.0.g503060	pumilio Puf RNA-binding domain-containing family
VvCabSauv08_P0038F.ver1.0.g405630	pyrophosphate-energized vacuolar membrane proton pump-like
VvCabSauv08_P0038F.ver1.0.g405720	pyrophosphate-energized vacuolar membrane proton pump-like
VvCabSauv08_P0105F.ver1.0.g496100	pyruvate decarboxylase family
VvCabSauv08_H0052F_015.ver1.0.g161270	pyruvate dehydrogenase E1 component subunit mitochondrial
VvCabSauv08_P0005F.ver1.0.g295070	pyruvate kinase cytosolic-like
VvCabSauv08_H0006F_033.ver1.0.g061710	pyruvate kinase isozyme chloroplastic
VvCabSauv08_P0116F.ver1.0.g506050	R2R3 Myb transcription factor C2 repressor motif
VvCabSauv08_H0123F_013.ver1.0.g217740	RAN BINDING 1
VvCabSauv08_P0084F.ver1.0.g468550	RAN BINDING 1
VvCabSauv08_P0009F.ver1.0.g320620	ras-related RABC1
VvCabSauv08_P0005F.ver1.0.g300070	RDM16-like isoform X1
VvCabSauv08_P0178F.ver1.0.g552820	Receptor 12
VvCabSauv08_P0498F.ver1.0.g614330	receptor kinase
VvCabSauv08_P0047F.ver1.0.g420910	Receptor-like serine threonine- kinase SD1-8
VvCabSauv08_P0047F.ver1.0.g420920	receptor-like serine threonine- kinase SD1-8
VvCabSauv08_H0018F_024.ver1.0.g097490	recovery 3
VvCabSauv08_P0110F.ver1.0.g499880	RECQ helicase L2
VvCabSauv08_P0278F.ver1.0.g585870	replication factor C1
VvCabSauv08_P0002F.ver1.0.g284610	respiratory burst oxidase homolog A-like
VvCabSauv08_P0065F.ver1.0.g445860	retinoblastoma-related 1
VvCabSauv08_P0161F.ver1.0.g541680	Retrovirus-related Pol poly from transposon TNT 1-94
VvCabSauv08_P0184F.ver1.0.g554820	Retrovirus-related Pol poly from transposon TNT 1-94
VvCabSauv08_P0125F.ver1.0.g515980	REVEILLE 6-like
VvCabSauv08_P0001F.ver1.0.g271700	ribonuclease P subunit p29
VvCabSauv08_H0113F_005.ver1.0.g211870	ribonucleoside-diphosphate reductase small chain A
VvCabSauv08_P0051F.ver1.0.g427340	Ribose-5-phosphate isomerase A
VvCabSauv08_P0097F.ver1.0.g486280	ribosomal RNA small subunit methyltransferase nep-1
VvCabSauv08_P0011F.ver1.0.g332470	ribosome biogenesis BOP1 homolog
VvCabSauv08_P0093F.ver1.0.g480990	ribosome production factor 1
VvCabSauv08_P0022F.ver1.0.g364510	RING finger B-like
VvCabSauv08_H0060F_015.ver1.0.g170310	RING-H2 finger ATL21A
VvCabSauv08_H0097F_004.ver1.0.g200200	ripening regulated DDTFR8
VvCabSauv08_H0004F_090.ver1.0.g053070	RNA polymerase I specific transcription initiation factor RRN3
VvCabSauv08_P0107F.ver1.0.g498410	RNA polymerase II transcription factor SIII (elongin) subunit A
VvCabSauv08_P0002F.ver1.0.g283380	RNA polymerase II transcriptional coactivator KELP
VvCabSauv08_P0085F.ver1.0.g469600	RNA-binding (RRM RBD RNP motifs) family
VvCabSauv08_P0000F.ver1.0.g260240	RNA-dependent RNA polymerase 1
VvCabSauv08_P0104F.ver1.0.g494890	RNA-dependent RNA polymerase 6
VvCabSauv08_H0084F_001.ver1.0.g187430	RNA-directed DNA methylation 4 isoform X1
VvCabSauv08_H0021F_038.ver1.0.g107250	RRC1-like isoform X1
VvCabSauv08_P0014F.ver1.0.g336480	RRP15 isoform X1
VvCabSauv08_P0028F.ver1.0.g384230	RTF1 homolog
VvCabSauv08_P0372F.ver1.0.g602350	RTF2 homolog
VvCabSauv08_H0065F_003.ver1.0.g174890	rust resistance kinase Lr10-like
VvCabSauv08_P0003F.ver1.0.g289660	SABRE isoform X2
VvCabSauv08_P0024F.ver1.0.g368620	S-adenosyl-L-methionine-dependent methyltransferases superfamily
VvCabSauv08_P0123F.ver1.0.g512410	S-adenosyl-L-methionine-dependent methyltransferases superfamily
VvCabSauv08_P0034F.ver1.0.g399600	S-adenosylmethionine carrier 1
VvCabSauv08_H0004F_076.ver1.0.g049810	salicylate carboxymethyltransferase-like
VvCabSauv08_P0085F.ver1.0.g469880	SAM domain
VvCabSauv08_P0139F.ver1.0.g526410	scarecrow 23
VvCabSauv08_H0051F_008.ver1.0.g159790	Sec14p-like phosphatidylinositol transfer family
VvCabSauv08_P0140F.ver1.0.g527280	sec20 family
VvCabSauv08_P0007F.ver1.0.g308710	sec61-gamma subunit of translocation complex
VvCabSauv08_H0035F_027.ver1.0.g137850	senescence-associated DH
VvCabSauv08_P0010F.ver1.0.g325390	senescence-associated family
VvCabSauv08_P0011F.ver1.0.g330760	SENSITIVE TO PROTON RHIZOTOXICITY 1-like
VvCabSauv08_P0224F.ver1.0.g572380	Serine threonine- kinase
VvCabSauv08_P0026F.ver1.0.g378830	serine threonine phosphatase 2A 57 kDa regulatory subunit B theta isoform-like
VvCabSauv08_P0046F.ver1.0.g417010	serine--tRNA chloroplastic mitochondrial isoform X1
VvCabSauv08_P0034F.ver1.0.g399290	SET domain group 26
VvCabSauv08_P0010F.ver1.0.g327870	SH3 FCH domain
VvCabSauv08_P0085F.ver1.0.g471010	SHOOT GRAVITROPISM 5-like
VvCabSauv08_P0188F.ver1.0.g556540	short-chain dehydrogenase reductase family
VvCabSauv08_P0034F.ver1.0.g399070	SIGNAL_PEPTIDE (PHOBIUS)
VvCabSauv08_P0000F.ver1.0.g255710	SignalP-TM (SIGNALP_GRAM_POSITIVE)
VvCabSauv08_P0034F.ver1.0.g398860	sm LSM3A
VvCabSauv08_P0115F.ver1.0.g505010	SMAD FHA domain-containing
VvCabSauv08_P0153F.ver1.0.g536510	small nuclear ribonucleo
VvCabSauv08_H0023F_025.ver1.0.g113090	small nuclear ribonucleo Sm D1-like
VvCabSauv08_P0051F.ver1.0.g426350	Small RNA 2 -O-methyltransferase
VvCabSauv08_P0008F.ver1.0.g316530	sodium hydrogen exchanger 2-like
VvCabSauv08_H0066F_005.ver1.0.g177570	soluble inorganic pyrophosphatase chloroplastic-like
VvCabSauv08_P0041F.ver1.0.g411870	spatacsin carboxy-terminus
VvCabSauv08_H0008F_029.ver1.0.g072110	splicing factor Prp18 family
VvCabSauv08_P0008F.ver1.0.g317820	splicing factor Prp18 family
VvCabSauv08_P0130F.ver1.0.g521190	splicing factor SF3a60 homolog
VvCabSauv08_P0003F.ver1.0.g288150	SPOC domain
VvCabSauv08_H0006F_033.ver1.0.g061930	Stabilizer of iron transporter Polynucleotidyl transferase
VvCabSauv08_H0054F_003.ver1.0.g163640	starch synthase chloroplastic amyloplastic-like
VvCabSauv08_P0054F.ver1.0.g430800	starch synthase chloroplastic amyloplastic-like
VvCabSauv08_H0004F_076.ver1.0.g048980	stomatin mitochondrial
VvCabSauv08_P0180F.ver1.0.g553270	structural maintenance of chromosomes 6B-like isoform X2
VvCabSauv08_P0029F.ver1.0.g388270	subtilisin-like serine protease
VvCabSauv08_P0022F.ver1.0.g361530	succinate dehydrogenase subunit
VvCabSauv08_H0137F_002.ver1.0.g225900	sucrose nonfermenting 4
VvCabSauv08_P0000F.ver1.0.g255940	sucrose transporter 2
VvCabSauv08_H0027F_013.ver1.0.g121250	sulfite reductase
VvCabSauv08_P0003F.ver1.0.g287310	SUMO-conjugating enzyme SCE1
VvCabSauv08_H0010F_026.ver1.0.g079280	suppressor of mec-8 and unc-52 homolog 2
VvCabSauv08_P0022F.ver1.0.g361820	suppressor SRP40
VvCabSauv08_P0171F.ver1.0.g548690	SWAP (suppressor-of-white-APricot) surp domain
VvCabSauv08_P0101F.ver1.0.g491170	SWAP (Suppressor-of-White-APricot) surp domain-containing
VvCabSauv08_P0101F.ver1.0.g491210	SWAP (Suppressor-of-White-APricot) surp domain-containing
VvCabSauv08_P0099F.ver1.0.g488500	SWI SNF-related matrix-associated actin-dependent regulator of chromatin subfamily A member 3-like 2 isoform X2
VvCabSauv08_P0018F.ver1.0.g349910	syntaxin of plants 41
VvCabSauv08_P0093F.ver1.0.g480480	T-complex 1 subunit gamma
VvCabSauv08_H0089F_008.ver1.0.g194340	TCP family transcription factor
VvCabSauv08_P0117F.ver1.0.g508120	telomerase activating Est1
VvCabSauv08_H0080F_010.ver1.0.g184490	Telomerase reverse transcriptase
VvCabSauv08_P0157F.ver1.0.g539670	telomere repeat binding factor 1
VvCabSauv08_P0001F.ver1.0.g270200	Telomere repeat-binding 5
VvCabSauv08_H0084F_001.ver1.0.g188830	Tetratricopeptide repeat (TPR)-like superfamily
VvCabSauv08_P0060F.ver1.0.g439300	Tetratricopeptide repeat (TPR)-like superfamily
VvCabSauv08_P0084F.ver1.0.g469070	Tetratricopeptide repeat (TPR)-like superfamily
VvCabSauv08_H0089F_008.ver1.0.g193500	thioesterase family
VvCabSauv08_P0089F.ver1.0.g476140	thioesterase family
VvCabSauv08_P0054F.ver1.0.g432680	Thiolase family
VvCabSauv08_P0014F.ver1.0.g341010	Thioredoxin M-type
VvCabSauv08_P0024F.ver1.0.g369160	thioredoxin M-type
VvCabSauv08_P0004F.ver1.0.g294610	thioredoxin reductase NTRB-like
VvCabSauv08_P0010F.ver1.0.g325340	thioredoxin-like chloroplastic isoform X1
VvCabSauv08_P0188F.ver1.0.g556630	threonine aspartase isoform X1
VvCabSauv08_H0034F_002.ver1.0.g134670	threonylcarbamoyladenosine tRNA methylthiotransferase
VvCabSauv08_H0004F_076.ver1.0.g048250	tic20 family
VvCabSauv08_H0011F_037.ver1.0.g084270	trafficking particle complex II-specific subunit 130 homolog isoform X1
VvCabSauv08_P0104F.ver1.0.g495150	TRAF-like family
VvCabSauv08_H0004F_096.ver1.0.g053120	transcription elongation factor (TFIIS) family
VvCabSauv08_P0034F.ver1.0.g398400	transcription elongation factor (TFIIS) family
VvCabSauv08_P0195F.ver1.0.g560060	transcription elongation factor SPT4 homolog 1
VvCabSauv08_H0061F_002.ver1.0.g171050	transcription factor alpha beta subunit
VvCabSauv08_P0001F.ver1.0.g267120	transcription factor bHLH122
VvCabSauv08_H0089F_004.ver1.0.g193180	transcription factor bHLH70 isoform X2
VvCabSauv08_H0030F_012.ver1.0.g131110	transcription factor bHLH87-like
VvCabSauv08_P0046F.ver1.0.g417440	transcription factor domain-containing
VvCabSauv08_H0019F_019.ver1.0.g100910	transcription factor FAMA
VvCabSauv08_P0085F.ver1.0.g470970	transcription factor GTE10-like
VvCabSauv08_P0195F.ver1.0.g559900	transcription factor GTE6-like isoform X1
VvCabSauv08_P0002F.ver1.0.g275470	Transcription factor HBP-1a
VvCabSauv08_P0104F.ver1.0.g494710	transcription factor HY5-like
VvCabSauv08_H0028F_003.ver1.0.g123000	transcription factor jumonji ( ) domain
VvCabSauv08_H0033F_010.ver1.0.g134390	transcription factor MYB114-like
VvCabSauv08_P0197F.ver1.0.g561130	transcription factor MYB36-like
VvCabSauv08_P0065F.ver1.0.g446860	transcription factor MYB3R-1-like
VvCabSauv08_P0161F.ver1.0.g541590	transcription factor TCP13-like
VvCabSauv08_H0010F_026.ver1.0.g080040	transcription repressor MYB6-like
VvCabSauv08_P0007F.ver1.0.g310620	transcription termination factor chloroplastic
VvCabSauv08_H0001F_068.ver1.0.g020080	transcriptional activator DEMETER-like
VvCabSauv08_P0090F.ver1.0.g478010	Transcriptional corepressor LEUNIG
VvCabSauv08_H0093F_009.ver1.0.g197070	transcriptional regulator IFH1
VvCabSauv08_P0000F.ver1.0.g263120	transcriptional repressor ILP1
VvCabSauv08_P0292F.ver1.0.g588910	transducin family
VvCabSauv08_P0027F.ver1.0.g379830	Transducin WD40 repeat-like superfamily
VvCabSauv08_P0161F.ver1.0.g541650	Transducin WD40 repeat-like superfamily
VvCabSauv08_H0002F_028.ver1.0.g025980	transport Sec61 subunit alpha-like
VvCabSauv08_P0022F.ver1.0.g361900	transportin MOS14 isoform X1
VvCabSauv08_H0034F_002.ver1.0.g135190	trihelix transcription factor GT-2-like
VvCabSauv08_P0052F.ver1.0.g428320	trimethylguanosine synthase-like isoform X2
VvCabSauv08_P0011F.ver1.0.g330510	tRNA (cytosine(34)-C(5))-methyltransferase
VvCabSauv08_P0145F.ver1.0.g530890	tRNA (guanine-N(7)-)-methyltransferase
VvCabSauv08_P0008F.ver1.0.g317970	tRNA (guanine-N(7)-)-methyltransferase non-catalytic subunit wdr4
VvCabSauv08_P0115F.ver1.0.g505700	tRNA 2 -phosphotransferase
VvCabSauv08_P0024F.ver1.0.g370320	tRNA dimethylallyltransferase 9 isoform X2
VvCabSauv08_P0026F.ver1.0.g378240	tRNA pseudouridine synthase B
VvCabSauv08_P0003F.ver1.0.g294100	tRNA pseudouridine synthase Pus10
VvCabSauv08_H0034F_028.ver1.0.g136140	tRNA pseudouridine(38 39) synthase isoform X1
VvCabSauv08_P0010F.ver1.0.g326160	tRNA rRNA methyltransferase ( ) family
VvCabSauv08_P0007F.ver1.0.g307190	tRNA-dihydrouridine(47) synthase [NAD(P)(+)]-like
VvCabSauv08_H0051F_008.ver1.0.g159920	twinkle homolog chloroplastic mitochondrial isoform X2
VvCabSauv08_P0003F.ver1.0.g293520	twinkle homolog chloroplastic mitochondrial isoform X2
VvCabSauv08_P0096F.ver1.0.g484910	Two-component response regulator
VvCabSauv08_H0103F_011.ver1.0.g205920	two-component response regulator ARR2-like
VvCabSauv08_H0061F_013.ver1.0.g172680	two-component response regulator-like APRR7 isoform X1
VvCabSauv08_H0004F_076.ver1.0.g049190	U1 small nuclear ribonucleo 70 kDa-like
VvCabSauv08_P0129F.ver1.0.g519010	U3 small nucleolar ribonucleo IMP4
VvCabSauv08_H0067F_012.ver1.0.g178300	U4 small nuclear ribonucleo 27 kDa
VvCabSauv08_P0008F.ver1.0.g315780	u6 snRNA-associated-like-Sm
VvCabSauv08_P0018F.ver1.0.g350470	u6 snRNA-associated-like-Sm
VvCabSauv08_P0104F.ver1.0.g494470	ubiquinol-cytochrome c reductase family
VvCabSauv08_H0089F_008.ver1.0.g194370	Ubiquitin related modifier 1
VvCabSauv08_P0092F.ver1.0.g480160	ubiquitin-like-specific protease 1B
VvCabSauv08_P0001F.ver1.0.g274350	U-box domain-containing 16
VvCabSauv08_P0084F.ver1.0.g468680	U-box domain-containing 44-like
VvCabSauv08_P0039F.ver1.0.g409410	UDP-D-apiose UDP-D-xylose synthase 2
VvCabSauv08_P0115F.ver1.0.g505670	UDP-D-glucuronate 4-epimerase 2
VvCabSauv08_H0024F_036.ver1.0.g117090	UDP-Glycosyltransferase superfamily
VvCabSauv08_H0000F_028.ver1.0.g005060	UDP-N-acetylglucosamine diphosphorylase 1-like
VvCabSauv08_P0254F.ver1.0.g580940	UMP-CMP kinase 4-like isoform X1
VvCabSauv08_H0139F_011.ver1.0.g228060	uncharacterized aarF domain-containing kinase chloroplastic
VvCabSauv08_P0095F.ver1.0.g482910	uncharacterized protein LOC109790590, partial
VvCabSauv08_H0006F_033.ver1.0.g062150	uncharacterized protein LOC109794458, partial
VvCabSauv08_P0001F.ver1.0.g270780	uncharacterized protein LOC109794458, partial
VvCabSauv08_P0099F.ver1.0.g488700	uncharacterized protein LOC109794458, partial
VvCabSauv08_P0193F.ver1.0.g559290	uncharacterized protein LOC109809587
VvCabSauv08_P0296F.ver1.0.g589770	UPF0481 At3g47200-like
VvCabSauv08_P0126F.ver1.0.g517450	UPF0553 -like
VvCabSauv08_P0001F.ver1.0.g269690	uracil phosphoribosyltransferase
VvCabSauv08_H0023F_025.ver1.0.g113580	uridine kinase 3 isoform X2
VvCabSauv08_P0101F.ver1.0.g491380	uridine-cytidine kinase C-like
VvCabSauv08_H0004F_090.ver1.0.g052150	Uridylate kinase
VvCabSauv08_P0099F.ver1.0.g487710	V1 subunit B
VvCabSauv08_H0001F_039.ver1.0.g015550	vacuolar cation proton exchanger 3
VvCabSauv08_P0084F.ver1.0.g468850	Vacuolar cation proton exchanger 3
VvCabSauv08_P0049F.ver1.0.g423630	valencene synthase-like
VvCabSauv08_P0071F.ver1.0.g453080	valencene synthase-like
VvCabSauv08_H0091F_013.ver1.0.g195130	valine--tRNA chloroplastic mitochondrial 2 isoform X1
VvCabSauv08_P0057F.ver1.0.g435440	valine--tRNA mitochondrial 1-like
VvCabSauv08_P0161F.ver1.0.g542480	V-type proton ATPase subunit C
VvCabSauv08_H0051F_016.ver1.0.g160640	wall-associated receptor kinase
VvCabSauv08_P0001F.ver1.0.g270410	WD-40 repeat family
VvCabSauv08_P0114F.ver1.0.g503630	WD40 YVTN repeat and Bromo-WDR9-I-like domain-containing
VvCabSauv08_P0117F.ver1.0.g507490	white-brown-complex ABC transporter family
VvCabSauv08_P0003F.ver1.0.g293250	wound-responsive family
VvCabSauv08_P0099F.ver1.0.g488810	WUSCHEL-related homeobox 8-like
VvCabSauv08_P0124F.ver1.0.g514300	WUS-interacting 2
VvCabSauv08_H0004F_018.ver1.0.g042410	zinc finger CCCH domain-containing 19-like
VvCabSauv08_H0004F_076.ver1.0.g050530	zinc finger CCCH domain-containing 19-like
VvCabSauv08_P0027F.ver1.0.g379940	zinc finger CCCH domain-containing 24
VvCabSauv08_H0004F_044.ver1.0.g044910	Zinc finger CCCH domain-containing 30
VvCabSauv08_H0027F_013.ver1.0.g121410	zinc finger CCCH domain-containing 30-like
VvCabSauv08_H0019F_046.ver1.0.g101410	zinc finger CCHC domain-containing 5-like
VvCabSauv08_P0008F.ver1.0.g313900	zinc finger family
VvCabSauv08_P0003F.ver1.0.g285280	Zinc finger MAGPIE
VvCabSauv08_P0097F.ver1.0.g485830	zinc induced facilitator-like 1
VvCabSauv08_H0006F_033.ver1.0.g061350	zinc knuckle (CCHC-type) family
VvCabSauv08_P0011F.ver1.0.g330130	zinc-finger homeodomain 1-like
VvCabSauv08_H0032F_005.ver1.0.g133230	zinc-finger homeodomain 4-like
VvCabSauv08_P0035F.ver1.0.g401520	zinc-finger of monoamine-oxidase A repressor R1
VvCabSauv08_H0139F_001.ver1.0.g227420	ZIP zinc iron transport family
VvCabSauv08_P0734F.ver1.0.g621170	inositol polyphosphate multikinase
Term GO:0040029
Regulation gene expression
VvCabSauv08_H0004F_018.ver1.0.g042410	zinc finger CCCH domain-containing 19-like
VvCabSauv08_H0004F_076.ver1.0.g050530	zinc finger CCCH domain-containing 19-like
VvCabSauv08_H0023F_025.ver1.0.g113090	small nuclear ribonucleo Sm D1-like
VvCabSauv08_H0026F_004.ver1.0.g118920	MICRORCHIDIA 6-like
VvCabSauv08_H0027F_004.ver1.0.g120140	Cytochrome c-type biogenesis
VvCabSauv08_H0054F_018.ver1.0.g165590	histone H2A-like
VvCabSauv08_H0058F_027.ver1.0.g167640	Transcription factor jumonji (jmj) family zinc finger (C5HC2 type) family
VvCabSauv08_H0084F_001.ver1.0.g187430	RNA-directed DNA methylation 4 isoform X1
VvCabSauv08_H0105F_014.ver1.0.g207750	HEAT repeat-containing
VvCabSauv08_H0137F_002.ver1.0.g226110	dynein beta ciliary
VvCabSauv08_P0003F.ver1.0.g288300	NO POLLEN GERMINATION RELATED 1 family
VvCabSauv08_P0007F.ver1.0.g306970	coiled-coil 90B (DUF1640)
VvCabSauv08_P0022F.ver1.0.g361530	succinate dehydrogenase subunit
VvCabSauv08_P0025F.ver1.0.g374270	lactation elevated 1-like isoform X1
VvCabSauv08_P0026F.ver1.0.g376840	GPI ethanolamine phosphate transferase 1 isoform X1
VvCabSauv08_P0035F.ver1.0.g401220	NSP-INTERACTING KINASE 1-like isoform X1
VvCabSauv08_P0066F.ver1.0.g448020	orf490 (mitochondrion)
VvCabSauv08_P0090F.ver1.0.g478000	E3 ubiquitin- ligase PRT1-like isoform X1
VvCabSauv08_P0101F.ver1.0.g491210	SWAP (Suppressor-of-White-APricot) surp domain-containing
VvCabSauv08_P0104F.ver1.0.g494890	RNA-dependent RNA polymerase 6
VvCabSauv08_P0108F.ver1.0.g498780	D -box ATP-dependent RNA helicase D 10
VvCabSauv08_P0117F.ver1.0.g507680	nuclear cap-binding subunit 1-like
VvCabSauv08_P0144F.ver1.0.g530620	disease resistance gene NBS-LRR family
VvCabSauv08_P0171F.ver1.0.g549280	ENHANCED DOWNY MILDEW 2-like
VvCabSauv08_P0184F.ver1.0.g554820	Retrovirus-related Pol poly from transposon TNT 1-94
VvCabSauv08_P0278F.ver1.0.g585870	replication factor C1
Term GO:0009790
Embryo development
VvCabSauv08_P0181F.ver1.0.g553600	1-phosphatidylinositol-3-phosphate 5-kinase FAB1D isoform X1
VvCabSauv08_P0003F.ver1.0.g291590	60S ribosomal L30
VvCabSauv08_P0191F.ver1.0.g558690	ABC transporter G family member 11
VvCabSauv08_H0003F_013.ver1.0.g035980	acetyl- carboxylase 1-like
VvCabSauv08_H0018F_029.ver1.0.g098360	alkaline neutral invertase mitochondrial-like
VvCabSauv08_P0018F.ver1.0.g349230	alkaline neutral invertase mitochondrial-like
VvCabSauv08_H0441F_002.ver1.0.g251440	Ankyrin repeat-containing
VvCabSauv08_H0093F_009.ver1.0.g196890	beta-1,3-galactosyltransferase 7-like
VvCabSauv08_H0018F_010.ver1.0.g096160	Bifunctional 3-dehydroquinate dehydratase shikimate dehydrogenase
VvCabSauv08_P0079F.ver1.0.g460600	BRASSINOSTEROID INSENSITIVE 1-associated receptor kinase 1-like precursor
VvCabSauv08_H0027F_013.ver1.0.g121330	CCAAT-binding transcription factor
VvCabSauv08_P0084F.ver1.0.g468630	Chromodomain-helicase-DNA-binding 4
VvCabSauv08_H0088F_005.ver1.0.g191710	class IV chitinase precursor
VvCabSauv08_P0177F.ver1.0.g552110	conserved oligomeric Golgi complex subunit 7
VvCabSauv08_P0000F.ver1.0.g255750	cysteine-rich repeat secretory 38-like
VvCabSauv08_H0010F_021.ver1.0.g078970	dnaJ homolog subfamily C GRV2
VvCabSauv08_P0160F.ver1.0.g541120	dynamin-related 1E-like
VvCabSauv08_P0237F.ver1.0.g576030	ECERIFERUM 3-like
VvCabSauv08_H0023F_025.ver1.0.g113140	Enhancer of mRNA-decapping 4
VvCabSauv08_H0021F_038.ver1.0.g107200	eukaryotic translation initiation factor-like
VvCabSauv08_P0025F.ver1.0.g373740	eukaryotic translation initiation factor-like
VvCabSauv08_P0157F.ver1.0.g539270	FAD-linked sulfhydryl oxidase ERV1
VvCabSauv08_P0002F.ver1.0.g277880	GATA transcription factor 26
VvCabSauv08_P0100F.ver1.0.g489710	glutathione cytosolic
VvCabSauv08_P0026F.ver1.0.g376840	GPI ethanolamine phosphate transferase 1 isoform X1
VvCabSauv08_P0055F.ver1.0.g433240	guanylate-binding 4 isoform X1
VvCabSauv08_P0023F.ver1.0.g365420	heterogeneous nuclear ribonucleo 1-like
VvCabSauv08_P0003F.ver1.0.g291050	hydrolase family
VvCabSauv08_P0002F.ver1.0.g275680	hypothetical protein CICLE_v10029315mg
VvCabSauv08_P0009F.ver1.0.g321270	hypothetical protein PHAVU_009G017200g
VvCabSauv08_P0014F.ver1.0.g338780	hypothetical protein PRUPE_ppa012485mg
VvCabSauv08_P0014F.ver1.0.g336700	kinase superfamily
VvCabSauv08_P0164F.ver1.0.g544140	leucine-rich repeat receptor kinase TDR
VvCabSauv08_H0027F_024.ver1.0.g121690	linoleate 13S-lipoxygenase 2- chloroplastic-like
VvCabSauv08_P0052F.ver1.0.g427540	LRR receptor-like kinase family
VvCabSauv08_H0089F_008.ver1.0.g194300	lysophospholipid acyltransferase LPEAT2
VvCabSauv08_H0159F_003.ver1.0.g234310	MADS-box JOINTLESS
VvCabSauv08_P0003F.ver1.0.g289920	MADS-box JOINTLESS
VvCabSauv08_P0131F.ver1.0.g521900	MADS-box JOINTLESS
VvCabSauv08_H0159F_003.ver1.0.g234330	MADS-box SVP-like
VvCabSauv08_H0036F_004.ver1.0.g139510	mago nashi homolog
VvCabSauv08_P0250F.ver1.0.g579350	multidrug resistance ABC transporter family
VvCabSauv08_P0005F.ver1.0.g295420	myosin heavy chain
VvCabSauv08_P0157F.ver1.0.g539660	myosin heavy chain
VvCabSauv08_P0003F.ver1.0.g288300	NO POLLEN GERMINATION RELATED 1 family
VvCabSauv08_H0014F_032.ver1.0.g087890	nudix hydrolase 2-like
VvCabSauv08_P0023F.ver1.0.g366000	nudix hydrolase 2-like
VvCabSauv08_P0001F.ver1.0.g270210	p21-activated kinase-interacting 1-like
VvCabSauv08_P0098F.ver1.0.g486880	pentatricopeptide repeat-containing chloroplastic
VvCabSauv08_H0023F_025.ver1.0.g113810	phosphatase 2C family
VvCabSauv08_P0130F.ver1.0.g519700	phosphatidylinositol 4-kinase gamma 4-like
VvCabSauv08_H0022F_033.ver1.0.g111290	phosphoserine chloroplastic
VvCabSauv08_P0253F.ver1.0.g580400	probable LRR receptor-like serine threonine- kinase At5g10290
VvCabSauv08_P0005F.ver1.0.g296110	pumilio homolog 4 isoform X1
VvCabSauv08_P0005F.ver1.0.g295070	pyruvate kinase cytosolic-like
VvCabSauv08_P0116F.ver1.0.g506050	R2R3 Myb transcription factor C2 repressor motif
VvCabSauv08_P0107F.ver1.0.g498020	Reticuline oxidase
VvCabSauv08_P0141F.ver1.0.g528320	Retrovirus-related Pol poly from transposon TNT 1-94
VvCabSauv08_P0093F.ver1.0.g480990	ribosome production factor 1
VvCabSauv08_H0008F_029.ver1.0.g072040	ribosome-recycling chloroplastic
VvCabSauv08_H0051F_008.ver1.0.g159790	Sec14p-like phosphatidylinositol transfer family
VvCabSauv08_P0007F.ver1.0.g308710	sec61-gamma subunit of translocation complex
VvCabSauv08_P0025F.ver1.0.g373690	shikimate O-hydroxycinnamoyltransferase-like
VvCabSauv08_P0031F.ver1.0.g393610	S-isoprenylcysteine O-methyltransferase
VvCabSauv08_P0020F.ver1.0.g356600	squamosa promoter-binding 13A
VvCabSauv08_P0022F.ver1.0.g361530	succinate dehydrogenase subunit
VvCabSauv08_P0099F.ver1.0.g488500	SWI SNF-related matrix-associated actin-dependent regulator of chromatin subfamily A member 3-like 2 isoform X2
VvCabSauv08_P0031F.ver1.0.g394100	tocopherol cyclase
VvCabSauv08_P0014F.ver1.0.g338490	transcription factor ILR3-like
VvCabSauv08_P0197F.ver1.0.g561130	transcription factor MYB36-like
VvCabSauv08_H0004F_090.ver1.0.g052560	transcriptional corepressor SEUSS-like
VvCabSauv08_P0292F.ver1.0.g588910	transducin family
VvCabSauv08_H0000F_028.ver1.0.g005060	UDP-N-acetylglucosamine diphosphorylase 1-like
VvCabSauv08_H0049F_004.ver1.0.g158420	vacuolar sorting-associated 9A-like isoform X1
VvCabSauv08_P0001F.ver1.0.g270410	WD-40 repeat family
VvCabSauv08_P0117F.ver1.0.g507490	white-brown-complex ABC transporter family
VvCabSauv08_P0124F.ver1.0.g514300	WUS-interacting 2
VvCabSauv08_H0097F_004.ver1.0.g200170	ZINC INDUCED FACILITATOR-LIKE 1-like isoform X2
VvCabSauv08_P0035F.ver1.0.g401520	zinc-finger of monoamine-oxidase A repressor R1
VvCabSauv08_P0497F.ver1.0.g614140	probable glutamate carboxypeptidase 2

## Sheet: 4)GO_spe_clusters_1103P
GO for clusters specific to CS/1103P heterograft annotated in gene bodies			GO for clusters specific to CS/1103P heterograft annotated in promoters
Term GO:0006629			Term GO:0007275
Lipid metabolic process			multicellular organism development
VvCabSauv08_H0104F_006.ver1.0.g206350	1-deoxy-D-xylulose-5-phosphate synthase		VvCabSauv08_P0467F.ver1.0.g611800	60S ribosomal L5
VvCabSauv08_H0032F_005.ver1.0.g133170	2-C-methyl-D-erythritol 4-phosphate chloroplastic		VvCabSauv08_P0121F.ver1.0.g510780	ABC transporter B family member mitochondrial
VvCabSauv08_P0024F.ver1.0.g369630	3-hydroxyacyl- dehydrogenase family		VvCabSauv08_H0105F_014.ver1.0.g207600	acyl-coenzyme A oxidase peroxisomal-like
VvCabSauv08_H0002F_028.ver1.0.g026060	3-hydroxyisobutyryl- hydrolase mitochondrial		VvCabSauv08_H0028F_028.ver1.0.g126050	alpha-galactosidase 2
VvCabSauv08_P0206F.ver1.0.g566280	3-oxo-5-alpha-steroid 4-dehydrogenase		VvCabSauv08_P0131F.ver1.0.g521510	amine oxidase family
VvCabSauv08_P0067F.ver1.0.g450480	40S ribosomal S12-like		VvCabSauv08_P0103F.ver1.0.g492760	Aminotransferase- plant mobile domain family
VvCabSauv08_P0011F.ver1.0.g332880	acetyl Co-enzyme a carboxylase carboxyltransferase alpha subunit		VvCabSauv08_H0044F_011.ver1.0.g152640	Ankyrin repeat-containing
VvCabSauv08_P0160F.ver1.0.g541000	acyl carrier mitochondrial		VvCabSauv08_P0358F.ver1.0.g600510	Ankyrin repeat-containing
VvCabSauv08_P0005F.ver1.0.g296910	acyl-coenzyme A oxidase peroxisomal-like		VvCabSauv08_H0084F_001.ver1.0.g188800	anthranilate synthase alpha subunit chloroplastic-like
VvCabSauv08_H0010F_026.ver1.0.g079660	Adipocyte plasma membrane-associated		VvCabSauv08_H0024F_036.ver1.0.g117300	apoptosis inhibitor 5 API5
VvCabSauv08_H0103F_011.ver1.0.g206020	aldo keto reductase family		VvCabSauv08_P0001F.ver1.0.g267200	aquaporin SIP1-2-like
VvCabSauv08_P0054F.ver1.0.g431740	Alkaline ceramidase 3		VvCabSauv08_H0010F_020.ver1.0.g077790	arginine N-methyltransferase PRMT10
VvCabSauv08_P0114F.ver1.0.g503860	ATP-citrate synthase beta chain 1		VvCabSauv08_P0026F.ver1.0.g378710	ATP synthase mitochondrial F1 complex assembly factor 2
VvCabSauv08_P0087F.ver1.0.g472850	ATP-dependent Clp protease proteolytic subunit (chloroplast)		VvCabSauv08_H0018F_029.ver1.0.g098090	ATP-citrate synthase alpha chain 2
VvCabSauv08_H0037F_006.ver1.0.g140120	beta-amyrin synthase		VvCabSauv08_P0077F.ver1.0.g458620	ATP-dependent DNA ligase
VvCabSauv08_H0037F_006.ver1.0.g140150	beta-amyrin synthase		VvCabSauv08_P0337F.ver1.0.g597470	auxilin-related 2-like
VvCabSauv08_P0163F.ver1.0.g543860	beta-amyrin synthase		VvCabSauv08_P0008F.ver1.0.g318830	auxin-induced aux28
VvCabSauv08_P0011F.ver1.0.g332240	beta-hexosaminidase 3-like		VvCabSauv08_P0110F.ver1.0.g499520	beta-amylase 2
VvCabSauv08_P0189F.ver1.0.g557580	carotenoid cleavage dioxygenase 7		VvCabSauv08_P0083F.ver1.0.g466490	beta-amyrin synthase
VvCabSauv08_P0029F.ver1.0.g386820	cell division cycle 48 homolog		VvCabSauv08_P0021F.ver1.0.g358940	BTB POZ domain-containing NPY1
VvCabSauv08_P0014F.ver1.0.g340010	Cellulose synthase H1		VvCabSauv08_H0001F_080.ver1.0.g021470	C2 domain-containing family
VvCabSauv08_P0014F.ver1.0.g340020	Cellulose synthase H1		VvCabSauv08_P0025F.ver1.0.g373650	C2H2 type zf-met: zinc-finger
VvCabSauv08_H0036F_002.ver1.0.g139230	chaperone dnaJ		VvCabSauv08_P0002F.ver1.0.g282200	caffeic acid 3-O-methyltransferase
VvCabSauv08_H0016F_023.ver1.0.g094100	Chaperone -domain superfamily		VvCabSauv08_P0126F.ver1.0.g517330	Calcium-transporting ATPase plasma membrane-type
VvCabSauv08_P0204F.ver1.0.g565050	cytochrome P450 family		VvCabSauv08_H0027F_024.ver1.0.g121920	callose synthase 3-like
VvCabSauv08_P0085F.ver1.0.g470220	DEK-like isoform X2		VvCabSauv08_P0185F.ver1.0.g555000	carbonic anhydrase family
VvCabSauv08_P0093F.ver1.0.g481310	diacylglycerol kinase 2		VvCabSauv08_P0048F.ver1.0.g421630	CDT1 chloroplastic
VvCabSauv08_H0506F_001.ver1.0.g252330	diacylglycerol kinase 5-like		VvCabSauv08_H0097F_004.ver1.0.g200380	cell division cycle 123 homolog
VvCabSauv08_P0014F.ver1.0.g337790	diacylglycerol kinase 5-like		VvCabSauv08_P0007F.ver1.0.g312120	cell number regulator 2-like
VvCabSauv08_P0197F.ver1.0.g561400	diacylglycerol kinase domain		VvCabSauv08_H0114F_004.ver1.0.g213830	cell wall vacuolar inhibitor of fructosidase 1-like
VvCabSauv08_P0107F.ver1.0.g498070	DUF1685 family		VvCabSauv08_P0048F.ver1.0.g421810	chromatin modification MEAF6
VvCabSauv08_H0073F_006.ver1.0.g181300	E3 ubiquitin- ligase RNF170-like		VvCabSauv08_P0137F.ver1.0.g524740	chromatin remodeling
VvCabSauv08_H0043F_024.ver1.0.g150890	galactosyltransferase family		VvCabSauv08_P0295F.ver1.0.g589480	cleavage stimulating factor 64 isoform X1
VvCabSauv08_H0018F_029.ver1.0.g099430	glutathione S-transferase		VvCabSauv08_H0060F_015.ver1.0.g169800	copper ion binding
VvCabSauv08_P0021F.ver1.0.g359430	HSP-interacting -like		VvCabSauv08_P0137F.ver1.0.g526210	craniofacial development
VvCabSauv08_P0075F.ver1.0.g456280	hydroxymethylglutaryl- synthase-like		VvCabSauv08_P0246F.ver1.0.g577990	cyclin family
VvCabSauv08_P0153F.ver1.0.g536630	kDa vesicle transport		VvCabSauv08_H0011F_032.ver1.0.g082760	cyclin-dependent kinase C-2
VvCabSauv08_P0007F.ver1.0.g311690	kinesin KIN-12F		VvCabSauv08_P0083F.ver1.0.g466560	cycloartenol synthase
VvCabSauv08_H0028F_020.ver1.0.g124940	linoleate 13S-lipoxygenase 3- chloroplastic		VvCabSauv08_H0132F_006.ver1.0.g224460	cysteine-rich RECEPTOR-like kinase
VvCabSauv08_P0037F.ver1.0.g404080	lipase class 3 family		VvCabSauv08_P0157F.ver1.0.g539680	cysteine-rich TM module stress tolerance
VvCabSauv08_P0095F.ver1.0.g483520	lipase class 3 family		VvCabSauv08_H0000F_038.ver1.0.g006460	cytochrome P450 704B1
VvCabSauv08_P0089F.ver1.0.g477070	lysophospholipid acyltransferase LPEAT2		VvCabSauv08_P0395F.ver1.0.g604630	cytochrome P450 CYP72A219-like
VvCabSauv08_H0015F_001.ver1.0.g090910	mRNA turnover 4 homolog		VvCabSauv08_P0050F.ver1.0.g425440	cytochrome P450 CYP73A100-like
VvCabSauv08_P0462F.ver1.0.g611430	NAC transcription factor-like 9		VvCabSauv08_H0004F_076.ver1.0.g049880	cytochrome P450 family
VvCabSauv08_H0096F_016.ver1.0.g199940	NBS-LRR resistance gene ARGH30		VvCabSauv08_H0016F_021.ver1.0.g093410	cytochrome P450 family
VvCabSauv08_P0417F.ver1.0.g607150	NBS-LRR resistance gene ARGH30		VvCabSauv08_P0165F.ver1.0.g544610	cytochrome P450 family
VvCabSauv08_H0005F_054.ver1.0.g059800	nuclear pore complex		VvCabSauv08_P0017F.ver1.0.g348100	cytochrome P450 family 71
VvCabSauv08_H0370F_001.ver1.0.g249060	O-acyltransferase WSD1		VvCabSauv08_P0419F.ver1.0.g607260	Dehydration-responsive element-binding 1D
VvCabSauv08_H0034F_028.ver1.0.g136390	oxidoreductase NAD-binding rossmann fold		VvCabSauv08_P0103F.ver1.0.g493760	DETOXIFICATION 41-like
VvCabSauv08_P0034F.ver1.0.g400060	oxidoreductase NAD-binding rossmann fold		VvCabSauv08_H0022F_013.ver1.0.g109460	developmental SEPALLATA 1-like isoform X1
VvCabSauv08_P0041F.ver1.0.g412680	patatin 2		VvCabSauv08_P0133F.ver1.0.g522700	double-stranded DNA-binding family
VvCabSauv08_P0252F.ver1.0.g579790	patatin 2		VvCabSauv08_H0089F_008.ver1.0.g193440	DUF3754 family (DUF3754)
VvCabSauv08_P0003F.ver1.0.g286550	Patatin group A-3		VvCabSauv08_H0003F_051.ver1.0.g041150	DUF936 family
VvCabSauv08_H0125F_004.ver1.0.g219150	pentatricopeptide repeat-containing At4g21190		VvCabSauv08_H0048F_006.ver1.0.g156800	embryo sac development arrest
VvCabSauv08_H0084F_001.ver1.0.g188480	phosphoinositide-specific phospholipase C family		VvCabSauv08_H0048F_006.ver1.0.g156810	embryo sac development arrest
VvCabSauv08_H0107F_010.ver1.0.g208670	phospholipase A1-IIdelta		VvCabSauv08_P0025F.ver1.0.g374440	endoribonuclease Dicer homolog 2-like
VvCabSauv08_P0050F.ver1.0.g425730	phospholipase A2 family		VvCabSauv08_P0127F.ver1.0.g518190	ethylene receptor
VvCabSauv08_P0002F.ver1.0.g280410	phospholipase D beta 1		VvCabSauv08_P0178F.ver1.0.g552540	Ethylene-overproduction 1
VvCabSauv08_P0086F.ver1.0.g472530	Phosphopantothenoylcysteine decarboxylase		VvCabSauv08_P0094F.ver1.0.g482650	ethylene-responsive transcription factor 1A-like
VvCabSauv08_P0114F.ver1.0.g502920	probable acyl- dehydrogenase IBR3		VvCabSauv08_P0125F.ver1.0.g514680	Ethylene-responsive transcription factor CRF4
VvCabSauv08_P0101F.ver1.0.g491260	probable acyl-activating enzyme peroxisomal		VvCabSauv08_P0367F.ver1.0.g601520	ethylene-responsive transcription factor ERF105-like
VvCabSauv08_P0001F.ver1.0.g273140	probable carboxylesterase 15		VvCabSauv08_H0002F_028.ver1.0.g025310	expansin-like B1
VvCabSauv08_P0009F.ver1.0.g321510	probable diphthine methyl ester synthase		VvCabSauv08_H0098F_001.ver1.0.g200750	EXPORTIN 1A
VvCabSauv08_H0033F_010.ver1.0.g134460	probable fructokinase- chloroplastic		VvCabSauv08_H0023F_015.ver1.0.g112680	fasciclin-like arabinogalactan 1 precursor
VvCabSauv08_P0089F.ver1.0.g477040	probable fructokinase-7		VvCabSauv08_P0451F.ver1.0.g610320	ferritin- chloroplastic
VvCabSauv08_P0102F.ver1.0.g492340	PTHR13020:SF46 (PANTHER), PTHR13020 (PANTHER)		VvCabSauv08_H0004F_037.ver1.0.g044650	floral homeotic PMADS 1-like
VvCabSauv08_H0004F_018.ver1.0.g042720	rab11 family-interacting 4-like isoform X2		VvCabSauv08_P0009F.ver1.0.g320110	Flowering time control FCA
VvCabSauv08_P0135F.ver1.0.g524140	receptor kinase At3g47110		VvCabSauv08_H0008F_001.ver1.0.g068490	GATA transcription factor 15
VvCabSauv08_H0076F_003.ver1.0.g182260	RNA-binding KH domain		VvCabSauv08_P0114F.ver1.0.g503330	GATA transcription factor 15
VvCabSauv08_H0004F_090.ver1.0.g052790	SAL1 phosphatase		VvCabSauv08_P0033F.ver1.0.g397910	GDP-L-galactose phosphorylase 1-like
VvCabSauv08_P0011F.ver1.0.g330420	SCAI isoform X1		VvCabSauv08_H0011F_032.ver1.0.g082020	general regulatory factor 8
VvCabSauv08_P0023F.ver1.0.g365480	scarecrow-like transcription factor PAT1		VvCabSauv08_P0011F.ver1.0.g330170	glutaredoxin-like family
VvCabSauv08_H0101F_009.ver1.0.g204180	Strictosidine synthase 1		VvCabSauv08_P0063F.ver1.0.g444910	glutaredoxin-like family
VvCabSauv08_H0013F_006.ver1.0.g084980	strictosidine synthase family		VvCabSauv08_P0008F.ver1.0.g315370	GTP diphosphokinase chloroplastic
VvCabSauv08_P0310F.ver1.0.g592890	strictosidine synthase family		VvCabSauv08_P0078F.ver1.0.g459510	Heat shock 70 kDa
VvCabSauv08_H0394F_005.ver1.0.g250040	structural maintenance of chromosomes 2-1-like isoform X1		VvCabSauv08_P0054F.ver1.0.g432550	heavy metal transport detoxification superfamily
VvCabSauv08_P0153F.ver1.0.g536390	Subtilisin-like protease		VvCabSauv08_P0031F.ver1.0.g392820	high mobility group B 7-like
VvCabSauv08_H0007F_043.ver1.0.g067910	Trafficking particle complex subunit 2		VvCabSauv08_P0014F.ver1.0.g337230	Histidine kinase 2
VvCabSauv08_H0104F_006.ver1.0.g206280	transcriptional corepressor leunig		VvCabSauv08_P0123F.ver1.0.g512980	homeobox ATH1-like isoform X1
VvCabSauv08_P0025F.ver1.0.g372660	Translation elongation factor EF1B ribosomal S6 family		VvCabSauv08_H0061F_002.ver1.0.g171150	Homeodomain-like superfamily
VvCabSauv08_P0007F.ver1.0.g307820	Triosephosphate isomerase		VvCabSauv08_P0003F.ver1.0.g286380	hypothetical protein CICLE_v10003677mg
VvCabSauv08_P0018F.ver1.0.g350670	tudor PWWP MBT superfamily		VvCabSauv08_H0080F_010.ver1.0.g184690	hypothetical protein CICLE_v10032288mg
VvCabSauv08_H0065F_003.ver1.0.g176590	two-on-two hemoglobin-3		VvCabSauv08_P0005F.ver1.0.g299560	hypothetical protein L484_025377
VvCabSauv08_P0065F.ver1.0.g447260	two-on-two hemoglobin-3		VvCabSauv08_H0013F_019.ver1.0.g085840	hypothetical protein PRUPE_ppa015607mg, partial
VvCabSauv08_H0011F_032.ver1.0.g083890	UDP-N-acetylmuramoyl-L-alanyl-D-glutamate- 6-diaminopimelate ligase		VvCabSauv08_P0028F.ver1.0.g385680	hypothetical protein PRUPE_ppa017278mg
VvCabSauv08_H0013F_019.ver1.0.g085740	uncharacterized protein LOC109790835		VvCabSauv08_H0001F_068.ver1.0.g021350	IAA-amino acid hydrolase 1 family
VvCabSauv08_P0020F.ver1.0.g358150	UPF0664 stress-induced		VvCabSauv08_P0331F.ver1.0.g596580	Inositol-tetrakisphosphate 1-kinase 1
VvCabSauv08_P0000F.ver1.0.g260370	VAC14 homolog isoform X1		VvCabSauv08_P0000F.ver1.0.g263500	isoprenylcysteine alpha-carbonyl methylesterase ICME
VvCabSauv08_H0052F_015.ver1.0.g161230	WD repeat		VvCabSauv08_H0029F_030.ver1.0.g129180	kinase superfamily
VvCabSauv08_P0035F.ver1.0.g401050	WPP domain-interacting tail-anchored 1 isoform X3		VvCabSauv08_H0051F_018.ver1.0.g160810	LIGHT-DEPENDENT SHORT HYPOCOTYLS 4-like
VvCabSauv08_P0027F.ver1.0.g380920	xanthine dehydrogenase oxidase		VvCabSauv08_H0027F_031.ver1.0.g122580	lysine--tRNA chloroplastic mitochondrial
VvCabSauv08_P0000F.ver1.0.g264270	ZPR1 zinc-finger domain		VvCabSauv08_P0007F.ver1.0.g310960	mediator of RNA polymerase II transcription subunit 32
			VvCabSauv08_P0083F.ver1.0.g466700	mediator of RNA polymerase II transcription subunit 8 isoform X1
Term GO:0007610			VvCabSauv08_P0041F.ver1.0.g413920	Metal transporter Nramp3
Behavior			VvCabSauv08_P0102F.ver1.0.g492300	metal transporter Nramp6-like
VvCabSauv08_H0034F_002.ver1.0.g134970	caffeic acid 3-O-methyltransferase		VvCabSauv08_P0142F.ver1.0.g529110	MFS transporter
VvCabSauv08_H0394F_005.ver1.0.g250040	structural maintenance of chromosomes 2-1-like isoform X1		VvCabSauv08_H0032F_005.ver1.0.g133090	mitochondrial ymf11
VvCabSauv08_P0001F.ver1.0.g268540	enoyl-[acyl-carrier- ] reductase [NADH] chloroplastic-like		VvCabSauv08_P0141F.ver1.0.g528260	multidrug resistance-associated 11
VvCabSauv08_P0005F.ver1.0.g298830	actin-related 5		VvCabSauv08_P0008F.ver1.0.g313430	multidrug resistant ABC transporter family
VvCabSauv08_P0005F.ver1.0.g299560	hypothetical protein L484_025377		VvCabSauv08_P0007F.ver1.0.g310570	myb-like DNA-binding domain
VvCabSauv08_P0014F.ver1.0.g340010	Cellulose synthase H1		VvCabSauv08_P0026F.ver1.0.g375280	myb-related 306
VvCabSauv08_P0014F.ver1.0.g340020	Cellulose synthase H1		VvCabSauv08_P0014F.ver1.0.g337940	myb-related Myb4-like
VvCabSauv08_P0023F.ver1.0.g365480	scarecrow-like transcription factor PAT1		VvCabSauv08_P0317F.ver1.0.g593610	myb-related transcription factor
VvCabSauv08_P0030F.ver1.0.g392260	Homeobox-leucine zipper GLABRA 2		VvCabSauv08_H0157F_005.ver1.0.g234120	myosin heavy chain
VvCabSauv08_P0153F.ver1.0.g536390	Subtilisin-like protease		VvCabSauv08_P0493F.ver1.0.g613800	NADH-ubiquinone oxidoreductase subunit
			VvCabSauv08_H0013F_015.ver1.0.g085590	non-specific lipid transfer GPI-anchored 2-like
			VvCabSauv08_P0000F.ver1.0.g261720	nuclear receptor coactivator
			VvCabSauv08_H0026F_004.ver1.0.g119070	oleosin kDa-like
			VvCabSauv08_P0107F.ver1.0.g497260	papain family cysteine protease
			VvCabSauv08_P0066F.ver1.0.g448600	pathogenesis-related 1-like
			VvCabSauv08_H0125F_004.ver1.0.g219160	Pentatricopeptide repeat (PPR) superfamily
			VvCabSauv08_H0146F_005.ver1.0.g229410	pentatricopeptide repeat-containing chloroplastic
			VvCabSauv08_P0029F.ver1.0.g387650	PHD finger family
			VvCabSauv08_H0004F_061.ver1.0.g046180	phosphatidylinositol 4-kinase beta 1-like
			VvCabSauv08_H0010F_020.ver1.0.g077730	plant MSJ11-3
			VvCabSauv08_P0334F.ver1.0.g597000	polygalacturonase 1 beta 3
			VvCabSauv08_H0006F_033.ver1.0.g061340	Polyketide cyclase dehydrase and lipid transport superfamily
			VvCabSauv08_P0023F.ver1.0.g365910	probable helicase MAGATAMA 3
			VvCabSauv08_P0231F.ver1.0.g574680	probable prolyl 4-hydroxylase 9
			VvCabSauv08_P0113F.ver1.0.g502400	prolyl 4-hydroxylase subunit alpha
			VvCabSauv08_H0054F_003.ver1.0.g164000	Pyrophosphate--fructose 6-phosphate 1-phosphotransferase subunit beta
			VvCabSauv08_H0077F_001.ver1.0.g182530	reticulon B8
			VvCabSauv08_P0021F.ver1.0.g360460	Retrovirus-related Pol poly from transposon TNT 1-94
			VvCabSauv08_P0108F.ver1.0.g498450	Retrovirus-related Pol poly from transposon TNT 1-94
			VvCabSauv08_P0161F.ver1.0.g541920	ribonuclease TUDOR 2-like
			VvCabSauv08_P0051F.ver1.0.g426330	ribosomal S18 (chloroplast)
			VvCabSauv08_P0047F.ver1.0.g419030	ribosome 60S biogenesis amino-terminal
			VvCabSauv08_H0049F_004.ver1.0.g158300	RNA recognition motif
			VvCabSauv08_P0000F.ver1.0.g259340	RNA recognition motif-containing family
			VvCabSauv08_H0058F_027.ver1.0.g167700	RNA-binding 42-like
			VvCabSauv08_H0013F_015.ver1.0.g085540	S-adenosyl-L-methionine-dependent methyltransferases superfamily
			VvCabSauv08_P0016F.ver1.0.g345700	SAUR-like auxin-responsive family
			VvCabSauv08_P0023F.ver1.0.g365480	scarecrow-like transcription factor PAT1
			VvCabSauv08_P0016F.ver1.0.g346030	SCF ubiquitin SKP1 component
			VvCabSauv08_P0447F.ver1.0.g610000	SENESCENCE-RELATED GENE 1 family
			VvCabSauv08_P0039F.ver1.0.g408630	serine threonine- kinase BLUS1
			VvCabSauv08_P0156F.ver1.0.g538770	S-isoprenylcysteine O-methyltransferase A-like
			VvCabSauv08_H0024F_036.ver1.0.g117340	sodium calcium exchanger family
			VvCabSauv08_P0391F.ver1.0.g604240	squamosa promoter-binding 13A
			VvCabSauv08_P0003F.ver1.0.g287030	S-RIBONUCLEASE BINDING 1
			VvCabSauv08_P0201F.ver1.0.g563240	subtilisin-like protease
			VvCabSauv08_H0004F_071.ver1.0.g046830	tail-anchored insertion receptor WRB
			VvCabSauv08_P0089F.ver1.0.g477110	TCP family transcription factor
			VvCabSauv08_H0219F_001.ver1.0.g243110	transcription activator GLK1
			VvCabSauv08_P0005F.ver1.0.g299510	transcription factor bHLH110-like isoform X1
			VvCabSauv08_H0005F_001.ver1.0.g054850	transcription factor GTE6-like isoform X1
			VvCabSauv08_H0010F_026.ver1.0.g080050	transcription repressor MYB6-like
			VvCabSauv08_P0104F.ver1.0.g494360	Transcriptional corepressor LEUNIG
			VvCabSauv08_H0003F_013.ver1.0.g037140	transducin family
			VvCabSauv08_H0000F_021.ver1.0.g001280	two-component response regulator ORR21-like
			VvCabSauv08_H0000F_021.ver1.0.g001280	two-component response regulator ORR21-like
			VvCabSauv08_H0058F_027.ver1.0.g167580	tyrosyl-tRNA synthetase
			VvCabSauv08_P0024F.ver1.0.g371680	ubiquitin carboxyl-terminal hydrolase 23 isoform X1
			VvCabSauv08_H0022F_013.ver1.0.g109410	UDP-arabinopyranose mutase 1
			VvCabSauv08_P0167F.ver1.0.g545450	uncharacterized protein LOC109838346
			VvCabSauv08_H0005F_020.ver1.0.g057310	vacuolar -sorting-associated 33 homolog
			VvCabSauv08_P0049F.ver1.0.g425140	wall-associated receptor kinase
			VvCabSauv08_P0342F.ver1.0.g598310	WEB family chloroplastic-like
			VvCabSauv08_H0042F_008.ver1.0.g147720	WNK kinase
			VvCabSauv08_H0104F_006.ver1.0.g207190	WRKY transcription factor family
			VvCabSauv08_P0197F.ver1.0.g560960	xyloglucan endotransglucosylase hydrolase family
