# Supplementary material for: Small RNA populations reflect the complex dialogue established between heterograft partners in grapevine
Source: Hortic Res. 2022 Jan 20;9:uhab067. doi: 10.1093/hr/uhab067 (PMC8935936; doi:10.1093/hr/uhab067)
Supplement: Web_Material_uhab067 [file web_material_uhab067.zip › dataset 3 supplementary data 3.xlsx]

## Sheet: Rootstock-to-scion clusters
Rootstock-to-scion clusters annoted
ID_cluster	ID_genomic_coordinates	Cluster_size	Annotation	Annotation_genomic_coordinates	Strandedness	Functionnal Annotation
Cluster_149	chr7:14067349-14067376	21	Gene body	chr7:14057930-14071025	-	Similar to N: TMV resistance protein N (Nicotiana glutinosa OX%3D35889)
Cluster_162	chr7:20062807-20062922	24	Gene body	chr7:20059725-20067509	+	Similar to NSN1: Guanine nucleotide-binding protein-like NSN1 (Arabidopsis thaliana OX%3D3702)
Cluster_173	chr8:3510088-3510145	24	Gene body	chr8:3483353-3518572	+	Similar to RH10: DEAD-box ATP-dependent RNA helicase 10 (Arabidopsis thaliana OX%3D3702)
Cluster_174	chr8:3511764-3511862	24	Gene body	chr8:3483353-3518572	+	Similar to RH10: DEAD-box ATP-dependent RNA helicase 10 (Arabidopsis thaliana OX%3D3702)
Cluster_187	chr8:10764904-10764933	24	Gene body	chr8:10764592-10766414	-	Protein of unknown function
Cluster_189	chr8:13537404-13537460	24	Gene body	chr8:13534726-13545458	+	Similar to POP4: Ribonuclease P protein subunit p29 (Bos taurus OX%3D9913)
Cluster_19	chr1:23780990-23781026	24	Gene body	chr1:23777006-23781150	+	Similar to PME29: Probable pectinesterase 29 (Arabidopsis thaliana OX%3D3702)
Cluster_193	chr8:16207879-16207906	22	Gene body	chr8:16204937-16210438	-	Similar to RPN8A: 26S proteasome non-ATPase regulatory subunit 7 homolog A (Arabidopsis thaliana OX%3D3702)
Cluster_205	chr8:19849856-19850042	23	Gene body	chr8:19846212-19855689	+	Similar to Ganglioside-induced differentiation-associated protein 2 (Xenopus tropicalis OX%3D8364)
Cluster_206	chr8:22458355-22458378	21	Gene body	chr8:22440441-22474731	-	Similar to dye: Nuclear pore complex protein Nup93 (Danio rerio OX%3D7955)
Cluster_207	chr8:22461047-22461106	21	Gene body	chr8:22440441-22474731	-	Similar to dye: Nuclear pore complex protein Nup93 (Danio rerio OX%3D7955)
Cluster_208	chr8:22461200-22461292	21	Gene body	chr8:22440441-22474731	-	Similar to dye: Nuclear pore complex protein Nup93 (Danio rerio OX%3D7955)
Cluster_220	chr9:10181952-10182055	22	Gene body	chr9:10181722-10185424	+	Protein of unknown function
Cluster_221	chr9:10185317-10185348	20	Gene body	chr9:10181722-10185424	+	Protein of unknown function
Cluster_222	chr9:10238332-10238355	22	Gene body	chr9:10237917-10239035	+	Protein of unknown function
Cluster_223	chr9:10253044-10253227	21	Gene body	chr9:10252921-10253424	+	Protein of unknown function
Cluster_233	chr9:16806223-16806248	21	Gene body	chr9:16805988-16808699	-	Similar to At5g63020: Probable disease resistance protein At5g63020 (Arabidopsis thaliana OX%3D3702)
Cluster_273	chr10:11777493-11777554	21	Gene body	chr10:11776761-11778353	-	Protein of unknown function
Cluster_280	chr10:17273093-17273234	21	Gene body	chr10:17272899-17274610	+	Protein of unknown function
Cluster_281	chr10:18138898-18138931	21	Gene body	chr10:18138682-18140505	+	Similar to Polyphenol oxidase%2C chloroplastic (Vitis vinifera OX%3D29760)
Cluster_313	chr11:13114823-13114848	24	Gene body	chr11:13110373-13119181	-	Similar to RPS11: 40S ribosomal protein S11 (Euphorbia esula OX%3D3993)
Cluster_319	chr11:14945473-14945585	24	Gene body	chr11:14928042-14945597	-	Similar to NUP1: Nuclear pore complex protein NUP1 (Arabidopsis thaliana OX%3D3702)
Cluster_324	chr12:2000311-2000330	20	Gene body	chr12:1999122-2005611	+	Protein of unknown function
Cluster_336	chr12:9931869-9931892	22	Gene body	chr12:9931047-9935188	+	Similar to RPPL1: Putative disease resistance RPP13-like protein 1 (Arabidopsis thaliana OX%3D3702)
Cluster_34	chr2:18809980-18810004	24	Gene body	chr2:18795395-18833376	+	Similar to ABCC10: ABC transporter C family member 10 (Arabidopsis thaliana OX%3D3702)
Cluster_350	chr12:17776138-17776158	20	Gene body	chr12:17776154-17790152	-	Similar to CESA7: Cellulose synthase A catalytic subunit 7 [UDP-forming] (Arabidopsis thaliana OX%3D3702)
Cluster_361	chr13:2697715-2697738	21	Gene body	chr13:2697187-2701490	-	Similar to At1g58390: Probable disease resistance protein At1g58390 (Arabidopsis thaliana OX%3D3702)
Cluster_362	chr13:2784985-2785006	21	Gene body	chr13:2783660-2787850	+	Similar to RPPL1: Putative disease resistance RPP13-like protein 1 (Arabidopsis thaliana OX%3D3702)
Cluster_363	chr13:2785275-2785295	21	Gene body	chr13:2783660-2787850	+	Similar to RPPL1: Putative disease resistance RPP13-like protein 1 (Arabidopsis thaliana OX%3D3702)
Cluster_366	chr13:5091516-5091647	21	Gene body	chr13:5089205-5093245	-	Similar to At1g58602: Probable disease resistance protein At1g58602 (Arabidopsis thaliana OX%3D3702)
Cluster_369	chr13:9065980-9066008	21	Gene body	chr13:9059182-9068025	-	Similar to RPPL1: Putative disease resistance RPP13-like protein 1 (Arabidopsis thaliana OX%3D3702)
Cluster_377	chr13:12313239-12313500	21	Gene body	chr13:12312741-12315585	+	Protein of unknown function
Cluster_381	chr13:16306948-16306971	24	Gene body	chr13:16300222-16313338	-	Similar to At4g11170: Putative disease resistance protein At4g11170 (Arabidopsis thaliana OX%3D3702)
Cluster_383	chr13:16474891-16475028	24	Gene body	chr13:16446874-16478538	-	Similar to SNC1: Protein SUPPRESSOR OF npr1-1%2C CONSTITUTIVE 1 (Arabidopsis thaliana OX%3D3702)
Cluster_384	chr13:16477223-16477249	24	Gene body	chr13:16446874-16478538	-	Similar to SNC1: Protein SUPPRESSOR OF npr1-1%2C CONSTITUTIVE 1 (Arabidopsis thaliana OX%3D3702)
Cluster_392	chr13:27789037-27789063	21	Gene body	chr13:27786734-27790524	-	Similar to SODA: Superoxide dismutase [Mn]%2C mitochondrial (Nicotiana plumbaginifolia OX%3D4092)
Cluster_393	chr13:28912722-28912753	21	Gene body	chr13:28912557-28914212	+	Protein of unknown function
Cluster_401	chr14:9216620-9216832	21	Gene body	chr14:9216713-9217731	-	Protein of unknown function
Cluster_409	chr14:20857633-20857662	21	Gene body	chr14:20857584-20858261	-	Similar to 28 kDa ribonucleoprotein%2C chloroplastic (Nicotiana sylvestris OX%3D4096)
Cluster_429	chr15:1651064-1651089	22	Gene body	chr15:1650136-1653880	+	Protein of unknown function
Cluster_442	chr15:6770541-6770648	21	Gene body	chr15:6770566-6771671	+	Protein of unknown function
Cluster_445	chr15:7593839-7593860	21	Gene body	chr15:7593493-7594054	+	Protein of unknown function
Cluster_446	chr15:7612194-7612216	23	Gene body	chr15:7611996-7612611	-	Protein of unknown function
Cluster_47	chr3:16242013-16242131	24	Gene body	chr3:16241571-16242043	-	Protein of unknown function
Cluster_476	chr16:5207039-5207062	24	Gene body	chr16:5200311-5211324	+	Protein of unknown function
Cluster_513	chr17:207381-207403	21	Gene body	chr17:206153-219304	-	Protein of unknown function
Cluster_516	chr17:1453508-1453535	24	Gene body	chr17:1452931-1454010	+	Protein of unknown function
Cluster_533	chr17:9960110-9960153	21	Gene body	chr17:9959279-9960300	+	Similar to WER: Transcription factor WER (Arabidopsis thaliana OX%3D3702)
Cluster_534	chr17:12753588-12753615	21	Gene body	chr17:12752316-12753676	+	Similar to lhcA-P4: Chlorophyll a-b binding protein P4%2C chloroplastic (Pisum sativum OX%3D3888)
Cluster_537	chr17:18824920-18824943	22	Gene body	chr17:18818860-18825535	+	Similar to CDK4: Cyclin-dependent kinase 4 (Homo sapiens OX%3D9606)
Cluster_539	chr17:20713861-20713888	20	Gene body	chr17:20712614-20722131	-	Similar to ESF2: Pre-rRNA-processing protein ESF2 (Candida albicans (strain SC5314 / ATCC MYA-2876) OX%3D237561)
Cluster_543	chr17:20872786-20872844	24	Gene body	chr17:20872833-20873373	-	Protein of unknown function
Cluster_549	chr18:5244690-5244724	24	Gene body	chr18:5228505-5266070	-	Similar to ATJ1: Chaperone protein dnaJ 1%2C mitochondrial (Arabidopsis thaliana OX%3D3702)
Cluster_565	chr18:29831120-29831196	21	Gene body	chr18:29830071-29832518	+	Similar to PP2A8: Protein PHLOEM PROTEIN 2-LIKE A8 (Arabidopsis thaliana OX%3D3702)
Cluster_566	chr18:30090198-30090219	22	Gene body	chr18:30087420-30093680	+	Similar to N: TMV resistance protein N (Nicotiana glutinosa OX%3D35889)
Cluster_579	chr18:35163332-35163354	21	Gene body	chr18:35161441-35164189	-	Protein of unknown function
Cluster_582	chr18:35775979-35776098	22	Gene body	chr18:35774727-35779430	+	Similar to N: TMV resistance protein N (Nicotiana glutinosa OX%3D35889)
Cluster_583	chr18:35914588-35914615	24	Gene body	chr18:35910270-35918793	+	Protein of unknown function
Cluster_584	chr18:36026678-36026704	21	Gene body	chr18:36024854-36029831	+	Similar to N: TMV resistance protein N (Nicotiana glutinosa OX%3D35889)
Cluster_585	chr18:36026938-36027192	21	Gene body	chr18:36024854-36029831	+	Similar to N: TMV resistance protein N (Nicotiana glutinosa OX%3D35889)
Cluster_586	chr18:36027336-36027518	21	Gene body	chr18:36024854-36029831	+	Similar to N: TMV resistance protein N (Nicotiana glutinosa OX%3D35889)
Cluster_587	chr18:36027639-36028880	21	Gene body	chr18:36024854-36029831	+	Similar to N: TMV resistance protein N (Nicotiana glutinosa OX%3D35889)
Cluster_588	chr18:36147015-36147134	21	Gene body	chr18:36144885-36156381	+	Similar to N: TMV resistance protein N (Nicotiana glutinosa OX%3D35889)
Cluster_589	chr18:36177835-36177868	21	Gene body	chr18:36175994-36180912	+	Similar to N: TMV resistance protein N (Nicotiana glutinosa OX%3D35889)
Cluster_590	chr18:36178151-36178225	21	Gene body	chr18:36175994-36180912	+	Similar to N: TMV resistance protein N (Nicotiana glutinosa OX%3D35889)
Cluster_591	chr18:36178410-36178658	21	Gene body	chr18:36175994-36180912	+	Similar to N: TMV resistance protein N (Nicotiana glutinosa OX%3D35889)
Cluster_594	chr18:36755682-36755777	21	Gene body	chr18:36752676-36757556	+	Similar to popC: Protein PopC (Ralstonia solanacearum (strain GMI1000) OX%3D267608)
Cluster_595	chr18:36824142-36824177	21	Gene body	chr18:36822302-36824204	+	Similar to DSC2: Disease resistance-like protein DSC2 (Arabidopsis thaliana OX%3D3702)
Cluster_597	chr18:37395842-37395883	21	Gene body	chr18:37383579-37400788	-	Similar to N: TMV resistance protein N (Nicotiana glutinosa OX%3D35889)
Cluster_600	chr19:474388-474418	24	Gene body	chr19:461590-491206	-	Similar to CRPK1: Cold-responsive protein kinase 1 (Arabidopsis thaliana OX%3D3702)
Cluster_621	chr19:16762247-16762267	21	Gene body	chr19:16759493-16764469	+	Similar to SNC1: Protein SUPPRESSOR OF npr1-1%2C CONSTITUTIVE 1 (Arabidopsis thaliana OX%3D3702)
Cluster_626	chr19:24234928-24235039	21	Gene body	chr19:24234618-24236800	-	Protein of unknown function
Cluster_641	scaffold460:215453-215477	21	Gene body	scaffold460:211108-231713	+	Similar to N: TMV resistance protein N (Nicotiana glutinosa OX%3D35889)
Cluster_642	scaffold460:297571-297592	22	Gene body	scaffold460:289179-299302	-	Similar to LAZ5: Disease resistance protein LAZ5 (Arabidopsis thaliana OX%3D3702)
Cluster_648	scaffold615:120583-120613	24	Gene body	scaffold615:106583-132337	+	Similar to At4g19520: Probable disease resistance protein At4g19520 (Arabidopsis thaliana OX%3D3702)
Cluster_649	scaffold615:120708-120743	24	Gene body	scaffold615:106583-132337	+	Similar to At4g19520: Probable disease resistance protein At4g19520 (Arabidopsis thaliana OX%3D3702)
Cluster_651	scaffold618:143215-143238	24	Gene body	scaffold618:136073-143216	+	Similar to N: TMV resistance protein N (Nicotiana glutinosa OX%3D35889)
Cluster_654	scaffold689:3511-3703	21	Gene body	scaffold689:3236-3589	+	Protein of unknown function
Cluster_655	scaffold689:61882-61904	22	Gene body	scaffold689:61384-61910	+	Protein of unknown function
Cluster_663	scaffold712:45137-45167	24	Gene body	scaffold712:38965-62928	+	Similar to ALMT8: Aluminum-activated malate transporter 8 (Arabidopsis thaliana OX%3D3702)
Cluster_669	scaffold827:8630-8744	21	Gene body	scaffold827:8289-11685	-	Protein of unknown function
Cluster_670	scaffold827:14057-14082	21	Gene body	scaffold827:11751-16854	-	Similar to RPPL1: Putative disease resistance RPP13-like protein 1 (Arabidopsis thaliana OX%3D3702)
Cluster_77	chr4:16550547-16550636	24	Gene body	chr4:16538120-16576705	+	Similar to ALB3L3: ALBINO3-like protein 3%2C mitochondrial (Arabidopsis thaliana OX%3D3702)
Cluster_85	chr5:276148-276171	24	Gene body	chr5:272692-278777	+	Similar to RPL18B: 60S ribosomal protein L18-2 (Arabidopsis thaliana OX%3D3702)
Cluster_90	chr5:1658200-1658223	22	Gene body	chr5:1656073-1658564	-	Protein of unknown function
Cluster_97	chr5:7118285-7118305	21	Gene body	chr5:7091552-7130272	+	Similar to At1g06620: 1-aminocyclopropane-1-carboxylate oxidase homolog 1 (Arabidopsis thaliana OX%3D3702)
Cluster_301	chr11:9078038-9078267	21	2 kb Promoter	chr11:9076476-9078475	-	Protein of unknown function
Cluster_393	chr13:28912722-28912753	21	2 kb Promoter	chr13:28911721-28913720	-	Similar to SEOB: Protein SIEVE ELEMENT OCCLUSION B (Arabidopsis thaliana OX%3D3702)
Cluster_436	chr15:4231861-4231973	21	2 kb Promoter	chr15:4230013-4232012	-	Similar to NTL9: Protein NTM1-like 9 (Arabidopsis thaliana OX%3D3702)
Cluster_138	chr6:20231696-20231717	22	2 kb Promoter	chr6:20230660-20232659	-	Similar to NAC010: NAC domain-containing protein 10 (Arabidopsis thaliana OX%3D3702)
Cluster_39	chr3:4961586-4961609	23	2 kb Promoter	chr3:4960396-4962395	-	Similar to lip2: Lipase 2 (Moraxella sp. (strain TA144) OX%3D77152)
Cluster_101	chr5:10811999-10812022	23	2 kb Promoter	chr5:10811683-10813682	-	Similar to psbE: Cytochrome b559 subunit alpha (Vitis vinifera OX%3D29760)
Cluster_252	chr10:5560968-5561028	23	2 kb Promoter	chr10:5559989-5561988	-	Protein of unknown function
Cluster_41	chr3:8311569-8311592	24	2 kb Promoter	chr3:8309788-8311787	-	Similar to BHLH66: Transcription factor bHLH66 (Arabidopsis thaliana OX%3D3702)
Cluster_47	chr3:16242013-16242131	24	2 kb Promoter	chr3:16242044-16244043	-	Protein of unknown function
Cluster_93	chr5:4925273-4925297	24	2 kb Promoter	chr5:4925236-4927235	-	Protein of unknown function
Cluster_158	chr7:19875439-19875634	24	2 kb Promoter	chr7:19873677-19875676	-	Protein of unknown function
Cluster_357	chr12:23486031-23486348	24	2 kb Promoter	chr12:23484901-23486900	-	Similar to Sgtb: Small glutamine-rich tetratricopeptide repeat-containing protein beta (Rattus norvegicus OX%3D10116)
Cluster_470	chr15:21839333-21839360	24	2 kb Promoter	chr15:21838708-21840707	-	Protein of unknown function
Cluster_503	chr16:16322425-16322535	24	2 kb Promoter	chr16:16320905-16322904	-	Similar to CPK14: Calcium-dependent protein kinase 14 (Oryza sativa subsp. japonica OX%3D39947)
Cluster_543	chr17:20872786-20872844	24	2 kb Promoter	chr17:20871389-20873388	-	Protein of unknown function
Cluster_544	chr17:20874671-20874696	24	2 kb Promoter	chr17:20873374-20875373	-	Protein of unknown function
Cluster_122	chr6:6773045-6773067	20	2 kb Promoter	chr6:6771280-6773279	+	Similar to SD25: G-type lectin S-receptor-like serine/threonine-protein kinase SD2-5 (Arabidopsis thaliana OX%3D3702)
Cluster_280	chr10:17273093-17273234	21	2 kb Promoter	chr10:17273030-17275029	+	Similar to PCMP-H42: Pentatricopeptide repeat-containing protein At4g13650 (Arabidopsis thaliana OX%3D3702)
Cluster_442	chr15:6770541-6770648	21	2 kb Promoter	chr15:6768566-6770565	+	Protein of unknown function
Cluster_535	chr17:13950379-13950401	21	2 kb Promoter	chr17:13950201-13952200	+	Protein of unknown function
Cluster_94	chr5:5317326-5317471	22	2 kb Promoter	chr5:5317219-5319218	+	Protein of unknown function
Cluster_333	chr12:6617397-6617418	22	2 kb Promoter	chr12:6615559-6617558	+	Protein of unknown function
Cluster_237	chr9:21344316-21344339	23	2 kb Promoter	chr9:21344223-21346222	+	Similar to RLP25: Putative receptor like protein 25 (Arabidopsis thaliana OX%3D3702)
Cluster_28	chr2:11887999-11888023	24	2 kb Promoter	chr2:11887317-11889316	+	Protein of unknown function
Cluster_204	chr8:18899212-18899307	24	2 kb Promoter	chr8:18898987-18900986	+	Similar to RABC2A: Ras-related protein RABC2a (Arabidopsis thaliana OX%3D3702)
Cluster_371	chr13:9166132-9166168	24	2 kb Promoter	chr13:9165954-9167953	+	Similar to gpsn2: Very-long-chain enoyl-CoA reductase (Dictyostelium discoideum OX%3D44689)
Cluster_547	chr18:5166132-5166267	24	2 kb Promoter	chr18:5164703-5166702	+	Protein of unknown function
Cluster_548	chr18:5180683-5180791	24	2 kb Promoter	chr18:5179225-5181224	+	Similar to PUP3: Purine permease 3 (Arabidopsis thaliana OX%3D3702)
Cluster_651	scaffold618:143215-143238	24	2 kb Promoter	scaffold618:141270-143269	+	Similar to ALMT8: Aluminum-activated malate transporter 8 (Arabidopsis thaliana OX%3D3702)
Cluster_350	chr12:17776138-17776158	20	Repeats	chr12:17776130-17776163	+	match
Cluster_403	chr14:11520073-11520096	20	Repeats	chr14:11519109-11520348	+	match
Cluster_10	chr1:14354531-14354627	21	Repeats	chr1:14321895-14356601	+	match
Cluster_58	chr4:4076308-4076328	21	Repeats	chr4:4071514-4077926	+	match
Cluster_234	chr9:17814888-17814909	21	Repeats	chr9:17808158-17817509	+	match
Cluster_235	chr9:18131689-18131712	21	Repeats	chr9:18129217-18132622	+	match
Cluster_267	chr10:7531953-7532103	21	Repeats	chr10:7531287-7532000	+	match
Cluster_406	chr14:14641726-14641749	21	Repeats	chr14:14638300-14642275	+	match
Cluster_515	chr17:483192-483212	21	Repeats	chr17:483190-483422	+	match
Cluster_535	chr17:13950379-13950401	21	Repeats	chr17:13949382-13950458	+	match
Cluster_42	chr3:9709433-9709456	22	Repeats	chr3:9708185-9709969	+	match
Cluster_266	chr10:7531445-7531835	23	Repeats	chr10:7531287-7532000	+	match
Cluster_9	chr1:14176324-14176352	24	Repeats	chr1:14176251-14180043	+	match
Cluster_11	chr1:14356557-14356585	24	Repeats	chr1:14321895-14356601	+	match
Cluster_13	chr1:16512838-16512863	24	Repeats	chr1:16512634-16513250	+	match
Cluster_28	chr2:11887999-11888023	24	Repeats	chr2:11884394-11888602	+	match
Cluster_40	chr3:7134628-7134659	24	Repeats	chr3:7134469-7135329	+	match
Cluster_41	chr3:8311569-8311592	24	Repeats	chr3:8311521-8311569	+	match
Cluster_43	chr3:11751340-11751370	24	Repeats	chr3:11744409-11753774	+	match
Cluster_54	chr4:554259-554308	24	Repeats	chr4:554268-554666	+	match
Cluster_70	chr4:9602729-9602753	24	Repeats	chr4:9602473-9602801	+	match
Cluster_108	chr5:21253532-21253555	24	Repeats	chr5:21253330-21253962	+	match
Cluster_139	chr6:20292964-20292990	24	Repeats	chr6:20292857-20293135	+	match
Cluster_140	chr7:15600-15634	24	Repeats	chr7:15327-15774	+	match
Cluster_159	chr7:19879876-19879902	24	Repeats	chr7:19879279-19896825	+	match
Cluster_162	chr7:20062807-20062922	24	Repeats	chr7:20062827-20062853	+	match
Cluster_165	chr7:21223160-21223183	24	Repeats	chr7:21222759-21223286	+	match
Cluster_173	chr8:3510088-3510145	24	Repeats	chr8:3507542-3510413	+	match
Cluster_187	chr8:10764904-10764933	24	Repeats	chr8:10764694-10765468	+	match
Cluster_189	chr8:13537404-13537460	24	Repeats	chr8:13535417-13539515	+	match
Cluster_198	chr8:18869228-18869279	24	Repeats	chr8:18869193-18869337	+	match
Cluster_199	chr8:18887191-18888660	24	Repeats	chr8:18887626-18888392	+	match
Cluster_202	chr8:18890100-18890222	24	Repeats	chr8:18890178-18890211	+	match
Cluster_213	chr8:22708627-22708778	24	Repeats	chr8:22708639-22708721	+	match
Cluster_226	chr9:11320493-11320516	24	Repeats	chr9:11320293-11321221	+	match
Cluster_239	chr10:72904-72931	24	Repeats	chr10:71594-73059	+	match
Cluster_269	chr10:8150233-8150256	24	Repeats	chr10:8149627-8151314	+	match
Cluster_272	chr10:9666494-9666523	24	Repeats	chr10:9666219-9666871	+	match
Cluster_278	chr10:13549541-13549564	24	Repeats	chr10:13543434-13556286	+	match
Cluster_306	chr11:12942863-12942902	24	Repeats	chr11:12941291-12942928	+	match
Cluster_320	chr11:16742658-16742690	24	Repeats	chr11:16741541-16744947	+	match
Cluster_339	chr12:10927183-10927206	24	Repeats	chr12:10927066-10933066	+	match
Cluster_345	chr12:15578227-15578252	24	Repeats	chr12:15578230-15578302	+	match
Cluster_346	chr12:16176487-16176510	24	Repeats	chr12:16175861-16178941	+	match
Cluster_351	chr12:18897950-18897974	24	Repeats	chr12:18895892-18900000	+	match
Cluster_367	chr13:7107703-7107727	24	Repeats	chr13:7105017-7111835	+	match
Cluster_379	chr13:13229578-13229602	24	Repeats	chr13:13228956-13235973	+	match
Cluster_382	chr13:16349184-16349212	24	Repeats	chr13:16349203-16349653	+	match
Cluster_386	chr13:16628633-16628658	24	Repeats	chr13:16627150-16629636	+	match
Cluster_388	chr13:18382890-18382917	24	Repeats	chr13:18376013-18384917	+	match
Cluster_389	chr13:20177246-20177277	24	Repeats	chr13:20177264-20177308	+	match
Cluster_397	chr14:6483214-6483237	24	Repeats	chr14:6483004-6483459	+	match
Cluster_450	chr15:10366183-10366211	24	Repeats	chr15:10366203-10366253	+	match
Cluster_453	chr15:12957246-12957269	24	Repeats	chr15:12956434-12960893	+	match
Cluster_465	chr15:19354986-19355020	24	Repeats	chr15:19353670-19360668	+	match
Cluster_514	chr17:383476-383500	24	Repeats	chr17:381973-383725	+	match
Cluster_531	chr17:6452854-6452877	24	Repeats	chr17:6449360-6453574	+	match
Cluster_541	chr17:20868101-20868341	24	Repeats	chr17:20868190-20868252	+	match
Cluster_558	chr18:15362730-15362753	24	Repeats	chr18:15358188-15362752	+	match
Cluster_583	chr18:35914588-35914615	24	Repeats	chr18:35914483-35914630	+	match
Cluster_598	chr18:39127278-39127301	24	Repeats	chr18:39127278-39127767	+	match
Cluster_600	chr19:474388-474418	24	Repeats	chr19:473706-474389	+	match
Cluster_627	chr19:24246468-24246491	24	Repeats	chr19:24244582-24247247	+	match
Cluster_650	scaffold618:61989-62012	24	Repeats	scaffold618:60700-62125	+	match
Cluster_662	scaffold712:433-530	24	Repeats	scaffold712:260-722	+	match
